# Supplementary material for: Tetra­kis[tris­(2,2′-bi-1H-benzimidazole)nickel(II)] bis­(phosphate) sulfate
Source: Acta Crystallogr Sect E Struct Rep Online. 2008 Oct 15;64(Pt 11):m1399. doi: 10.1107/S1600536808032571 (PMC2959627; doi:10.1107/S1600536808032571)
Supplement: Supplementary file 1 [file e-64-m1399-sup1.cif]

##############################################################################
###                                                                        ###
###        Electronic paper (Acta Crystallographica Section E)             ###
###                                                                        ###
##############################################################################
#                                                                            #
# This CIF contains the data in a paper accepted for publication in Acta     #
# Crystallographica Section E. It conforms to the requirements of Notes      #
# for Authors for Section E, and has been peer reviewed under the auspices   #
# of the IUCr Commission on Journals.                                        #
#                                                                            #
# Full details of the Crystallographic Information File format               #
# are given in the paper "The Crystallographic Information File (CIF):       #
# a New Standard Archive File for Crystallography" by S. R. Hall, F. H.      #
# Allen and I. D. Brown [Acta Cryst. (1991), A47, 655-685].                  #
#                                                                            #
# The current version of the core CIF dictionary is obtainable from          #
# ftp://ftp.iucr.org/pub/cif_core.dic. The current version number is 2.4.    #
#                                                                            #
# Software is freely available for graphical display of the structure(s) in  #
# this CIF.  For information consult the CIF home page http://www.iucr.org/  #
# cif/home.html                                                              #
#                                                                            #
# This file may be used for bona fide research purposes within the           #
# scientific community so long as proper attribution is given to the journal # 
# article from which it was obtained.                                        #
#                                                                            #
##############################################################################
                                             
data_global
_audit_creation_method     'form.cif (version 2.0)'
_journal_data_validation_number     ?
_journal_date_recd_electronic     2008-09-28
_journal_date_accepted     2008-10-08
_journal_name_full     'Acta Crystallographica, Section E'
_journal_year     2008
_journal_volume     64
_journal_issue     11
_journal_page_first     m1399
_journal_page_last     m1399
_journal_paper_category     QM
_journal_coeditor_code     AT2642
_publ_contact_author_name     'Lin Yan'
_publ_contact_author_address
;
      Institute of Pharmacy,
      Henan University, Kaifeng 475004,
      People's Republic of China
;
_publ_contact_author_email     'yanlin_online@163.com'
_publ_contact_author_fax     ?
_publ_contact_author_phone     ?
_publ_section_title
;
Tetrakis[tris(2,2'-bi-1<i>H</i>-benzimidazole)nickel(II)] bis(phosphate)
sulfate
;
loop_
    _publ_author_name
    _publ_author_address
    'Chun-Sheng Ling'
;     Institute of Pharmacy,
      Henan University, Kaifeng 475004,
      People's Republic of China
;
    'Lin Yan'
;     Institute of Pharmacy,
      Henan University, Kaifeng 475004,
      People's Republic of China
;
data_I
_audit_creation_method     SHELXL-97
_chemical_name_systematic
;
Tetrakis[tris(2,2'-bi-1<i>H</i>-benzimidazole)nickel(II)]
bis(phosphate) sulfate
;
_chemical_name_common     ?
_chemical_formula_moiety     '4C42 H30 N12 Ni1 2+ , 2P O4 3- , S O4 2-'
_chemical_formula_sum     'C168 H120 N48 Ni4 O12 P2 S'
_chemical_formula_iupac     '[Ni (C14 H10 N4)3]4 (P O4)2 (S O4)'
_chemical_formula_weight     3331.96
_chemical_melting_point     ?
_symmetry_cell_setting     cubic
_symmetry_space_group_name_H-M     'I -4 3 d'
_symmetry_space_group_name_Hall     'I -4bd 2c 3'
loop_
    _symmetry_equiv_pos_as_xyz
    'x, y, z'
    '-x+1/2, -y, z+1/2'
    '-x, y+1/2, -z+1/2'
    'x+1/2, -y+1/2, -z'
    'z, x, y'
    'z+1/2, -x+1/2, -y'
    '-z+1/2, -x, y+1/2'
    '-z, x+1/2, -y+1/2'
    'y, z, x'
    '-y, z+1/2, -x+1/2'
    'y+1/2, -z+1/2, -x'
    '-y+1/2, -z, x+1/2'
    'y+1/4, x+1/4, z+1/4'
    '-y+1/4, -x+3/4, z+3/4'
    'y+3/4, -x+1/4, -z+3/4'
    '-y+3/4, x+3/4, -z+1/4'
    'x+1/4, z+1/4, y+1/4'
    '-x+3/4, z+3/4, -y+1/4'
    '-x+1/4, -z+3/4, y+3/4'
    'x+3/4, -z+1/4, -y+3/4'
    'z+1/4, y+1/4, x+1/4'
    'z+3/4, -y+1/4, -x+3/4'
    '-z+3/4, y+3/4, -x+1/4'
    '-z+1/4, -y+3/4, x+3/4'
    'x+1/2, y+1/2, z+1/2'
    '-x+1, -y+1/2, z+1'
    '-x+1/2, y+1, -z+1'
    'x+1, -y+1, -z+1/2'
    'z+1/2, x+1/2, y+1/2'
    'z+1, -x+1, -y+1/2'
    '-z+1, -x+1/2, y+1'
    '-z+1/2, x+1, -y+1'
    'y+1/2, z+1/2, x+1/2'
    '-y+1/2, z+1, -x+1'
    'y+1, -z+1, -x+1/2'
    '-y+1, -z+1/2, x+1'
    'y+3/4, x+3/4, z+3/4'
    '-y+3/4, -x+5/4, z+5/4'
    'y+5/4, -x+3/4, -z+5/4'
    '-y+5/4, x+5/4, -z+3/4'
    'x+3/4, z+3/4, y+3/4'
    '-x+5/4, z+5/4, -y+3/4'
    '-x+3/4, -z+5/4, y+5/4'
    'x+5/4, -z+3/4, -y+5/4'
    'z+3/4, y+3/4, x+3/4'
    'z+5/4, -y+3/4, -x+5/4'
    '-z+5/4, y+5/4, -x+3/4'
    '-z+3/4, -y+5/4, x+5/4'
_cell_length_a     24.964(7)
_cell_length_b     24.964(7)
_cell_length_c     24.964(7)
_cell_angle_alpha     90.00
_cell_angle_beta     90.00
_cell_angle_gamma     90.00
_cell_volume     15558(8)
_cell_formula_units_Z     4
_cell_measurement_reflns_used     3375
_cell_measurement_theta_min     2.31
_cell_measurement_theta_max     19.21
_cell_measurement_temperature     296(2)
_exptl_crystal_description     block
_exptl_crystal_colour     green
_exptl_crystal_size_max     0.32
_exptl_crystal_size_mid     0.27
_exptl_crystal_size_min     0.23
_exptl_crystal_density_diffrn     1.423
_exptl_crystal_density_meas     ?
_exptl_crystal_density_method     'not measured'
_exptl_crystal_F_000     6872
_exptl_absorpt_coefficient_mu     0.591
_exptl_absorpt_correction_type     multi-scan
_exptl_absorpt_process_details     '(SADABS; Sheldrick, 2001)'
_exptl_absorpt_correction_T_min     0.8335
_exptl_absorpt_correction_T_max     0.8761
_exptl_special_details
;
;
_diffrn_ambient_temperature     296(2)
_diffrn_radiation_type     MoK\a
_diffrn_radiation_wavelength     0.71073
_diffrn_radiation_source     'fine-focus sealed tube'
_diffrn_radiation_monochromator     graphite
_diffrn_measurement_device_type     'Bruker SMART CCD area-detector'
_diffrn_measurement_method     '\f and \w'
_diffrn_detector_area_resol_mean     ?
_diffrn_reflns_number     20222
_diffrn_reflns_av_R_equivalents     0.0659
_diffrn_reflns_av_sigmaI/netI     0.0441
_diffrn_reflns_theta_min     2.00
_diffrn_reflns_theta_max     26.00
_diffrn_reflns_theta_full     26.00
_diffrn_measured_fraction_theta_max     0.999
_diffrn_measured_fraction_theta_full     0.999
_diffrn_reflns_limit_h_min     -30
_diffrn_reflns_limit_h_max     11
_diffrn_reflns_limit_k_min     -30
_diffrn_reflns_limit_k_max     29
_diffrn_reflns_limit_l_min     -21
_diffrn_reflns_limit_l_max     20
_diffrn_standards_number     ?
_diffrn_standards_interval_count     ?
_diffrn_standards_interval_time     ?
_diffrn_standards_decay_%     ?
_refine_special_details
;
Refinement of <i>F</i>^2^ against ALL reflections. The weighted <i>R</i>-factor
<i>wR</i> and goodness of fit <i>S</i> are based on <i>F</i>^2^, conventional
<i>R</i>-factors <i>R</i> are based on <i>F</i>, with <i>F</i> set to zero for
negative <i>F</i>^2^. The threshold expression of <i>F</i>^2^ >
\s(<i>F</i>^2^) is used only for calculating <i>R</i>-factors(gt) <i>etc</i>.
and is not relevant to the choice of reflections for refinement.
<i>R</i>-factors based on <i>F</i>^2^ are statistically about twice as large
as those based on <i>F</i>, and <i>R</i>- factors based on ALL data will be
even larger.
;
_reflns_number_total     2551
_reflns_number_gt     1782
_reflns_threshold_expression     I>2\s(I)
_refine_ls_structure_factor_coef     Fsqd
_refine_ls_matrix_type     full
_refine_ls_R_factor_all     0.0802
_refine_ls_R_factor_gt     0.0381
_refine_ls_wR_factor_gt     0.0847
_refine_ls_wR_factor_ref     0.0976
_refine_ls_goodness_of_fit_ref     1.014
_refine_ls_restrained_S_all     1.014
_refine_ls_number_reflns     2551
_refine_ls_number_parameters     177
_refine_ls_number_restraints     0
_refine_ls_hydrogen_treatment     constr
_refine_ls_weighting_scheme     calc
_refine_ls_weighting_details
                 'calc w=1/[\s^2^(Fo^2^)+(0.0528P)^2^] where P=(Fo^2^+2Fc^2^)/3'
_atom_sites_solution_hydrogens     geom
_atom_sites_solution_primary     direct
_atom_sites_solution_secondary     difmap
_refine_ls_shift/su_max     0.001
_refine_ls_shift/su_mean     0.000
_refine_diff_density_max     0.614
_refine_diff_density_min     -0.203
_refine_ls_extinction_method     none
_refine_ls_extinction_coef     ?
_refine_ls_abs_structure_details     'Flack (1983), 1182 Friedel pairs'
_refine_ls_abs_structure_Flack     -0.02(2)
loop_
    _atom_type_symbol
    _atom_type_description
    _atom_type_scat_dispersion_real
    _atom_type_scat_dispersion_imag
    _atom_type_scat_source
    'C' 'C' 0.0033 0.0016
                         'International Tables Vol C Tables 4.2.6.8 and 6.1.1.4'
    'H' 'H' 0.0000 0.0000
                         'International Tables Vol C Tables 4.2.6.8 and 6.1.1.4'
    'N' 'N' 0.0061 0.0033
                         'International Tables Vol C Tables 4.2.6.8 and 6.1.1.4'
    'O' 'O' 0.0106 0.0060
                         'International Tables Vol C Tables 4.2.6.8 and 6.1.1.4'
    'P' 'P' 0.1023 0.0942
                         'International Tables Vol C Tables 4.2.6.8 and 6.1.1.4'
    'Ni' 'Ni' 0.3393 1.1124
                         'International Tables Vol C Tables 4.2.6.8 and 6.1.1.4'
    'S' 'S' 0.1246 0.1234
                         'International Tables Vol C Tables 4.2.6.8 and 6.1.1.4'
_computing_data_collection     'SMART (Bruker, 2001)'
_computing_cell_refinement     'SAINT-Plus (Bruker, 2001)'
_computing_data_reduction     'SAINT-Plus (Bruker, 2001)'
_computing_structure_solution     'SHELXS97 (Sheldrick, 2008)'
_computing_structure_refinement     'SHELXL97 (Sheldrick, 2008)'
_computing_molecular_graphics     'SHELXTL (Sheldrick, 2008)'
_computing_publication_material     'SHELXTL (Sheldrick, 2008)'
loop_
    _atom_site_type_symbol
    _atom_site_label
    _atom_site_fract_x
    _atom_site_fract_y
    _atom_site_fract_z
    _atom_site_U_iso_or_equiv
    _atom_site_adp_type
    _atom_site_calc_flag
    _atom_site_refinement_flags
    _atom_site_occupancy
    _atom_site_disorder_assembly
    _atom_site_disorder_group
    Ni Ni1 0.564621(16) 0.435379(16) -0.064621(16) 0.0428(2) Uani d S 1 . .
    P P1 0.7500 0.6250 1.0000 0.0427(4) Uani d SP 0.67 . 1
    S S1 0.7500 0.6250 1.0000 0.0427(4) Uani d SP 0.33 . 2
    N N1 0.64773(10) 0.44469(11) -0.06574(11) 0.0443(6) Uani d . 1 . .
    N N2 0.71668(10) 0.50117(12) -0.06248(11) 0.0498(7) Uani d . 1 . .
    H H2B 0.7340 0.5309 -0.0604 0.060 Uiso calc R 1 . .
    N N3 0.56297(10) 0.42828(11) 0.02009(10) 0.0444(6) Uani d . 1 . .
    N N4 0.55652(11) 0.37290(12) 0.08942(11) 0.0502(7) Uani d . 1 . .
    H H4B 0.5538 0.3435 0.1072 0.060 Uiso calc R 1 . .
    C C1 0.69498(13) 0.41559(13) -0.06917(13) 0.0462(8) Uani d . 1 . .
    C C2 0.70405(15) 0.36114(16) -0.07434(15) 0.0594(9) Uani d . 1 . .
    H H2 0.6758 0.3370 -0.0763 0.071 Uiso calc R 1 . .
    C C3 0.75637(17) 0.34409(18) -0.07642(16) 0.0744(13) Uani d . 1 . .
    H H3 0.7638 0.3077 -0.0797 0.089 Uiso calc R 1 . .
    C C4 0.79858(16) 0.3808(2) -0.07359(16) 0.0707(12) Uani d . 1 . .
    H H4 0.8335 0.3679 -0.0750 0.085 Uiso calc R 1 . .
    C C5 0.79104(13) 0.43383(18) -0.06895(15) 0.0627(10) Uani d . 1 . .
    H H5 0.8197 0.4576 -0.0670 0.075 Uiso calc R 1 . .
    C C6 0.73810(12) 0.45147(14) -0.06724(14) 0.0473(8) Uani d . 1 . .
    C C7 0.66286(13) 0.49523(14) -0.06164(13) 0.0443(8) Uani d . 1 . .
    C C8 0.56226(15) 0.45873(13) 0.06673(14) 0.0487(9) Uani d . 1 . .
    C C9 0.56566(17) 0.51278(15) 0.07424(15) 0.0645(11) Uani d . 1 . .
    H H9 0.5681 0.5363 0.0455 0.077 Uiso calc R 1 . .
    C C10 0.5653(2) 0.53090(18) 0.12671(19) 0.0848(13) Uani d . 1 . .
    H H10 0.5672 0.5675 0.1333 0.102 Uiso calc R 1 . .
    C C11 0.5623(2) 0.49628(19) 0.16920(17) 0.0863(14) Uani d . 1 . .
    H H11 0.5627 0.5102 0.2037 0.104 Uiso calc R 1 . .
    C C12 0.55859(18) 0.44183(18) 0.16272(14) 0.0698(11) Uani d . 1 . .
    H H12 0.5562 0.4186 0.1917 0.084 Uiso calc R 1 . .
    C C13 0.55865(13) 0.42369(14) 0.11042(13) 0.0489(8) Uani d . 1 . .
    C C14 0.55946(13) 0.37792(14) 0.03571(13) 0.0443(8) Uani d . 1 . .
    O O1 0.77314(11) 0.59036(9) 0.95604(10) 0.0629(7) Uani d . 1 . .
loop_
    _atom_site_aniso_label
    _atom_site_aniso_U_11
    _atom_site_aniso_U_22
    _atom_site_aniso_U_33
    _atom_site_aniso_U_12
    _atom_site_aniso_U_13
    _atom_site_aniso_U_23
    Ni1 0.0428(2) 0.0428(2) 0.0428(2) -0.00140(19) -0.00140(19) 0.00140(19)
    P1 0.0469(6) 0.0341(9) 0.0469(6) 0.000 0.000 0.000
    S1 0.0469(6) 0.0341(9) 0.0469(6) 0.000 0.000 0.000
    N1 0.0386(14) 0.0485(17) 0.0458(16) 0.0000(13) -0.0006(13) 0.0019(15)
    N2 0.0447(17) 0.0543(18) 0.0503(17) -0.0083(14) -0.0009(14) -0.0019(15)
    N3 0.0432(16) 0.0445(16) 0.0456(15) 0.0006(15) -0.0046(13) -0.0007(13)
    N4 0.0552(19) 0.0518(18) 0.0436(17) -0.0046(14) -0.0034(14) 0.0093(14)
    C1 0.049(2) 0.0486(19) 0.0411(18) 0.0030(16) -0.0031(17) -0.0036(15)
    C2 0.054(2) 0.060(2) 0.065(2) 0.0073(18) -0.0023(19) -0.0042(19)
    C3 0.064(3) 0.076(3) 0.084(3) 0.024(2) -0.003(2) -0.009(2)
    C4 0.045(2) 0.097(4) 0.070(3) 0.021(2) -0.002(2) -0.014(2)
    C5 0.0439(19) 0.083(3) 0.061(3) 0.000(2) -0.0050(18) -0.016(3)
    C6 0.0417(19) 0.064(2) 0.0366(18) 0.0018(16) -0.0048(16) -0.0077(17)
    C7 0.044(2) 0.048(2) 0.0410(19) -0.0065(15) -0.0027(15) -0.0012(16)
    C8 0.049(2) 0.052(2) 0.0449(19) 0.0051(16) -0.0042(18) -0.0057(16)
    C9 0.092(3) 0.050(2) 0.051(2) -0.002(2) -0.009(2) -0.0036(17)
    C10 0.124(4) 0.065(3) 0.066(3) 0.006(3) -0.010(3) -0.013(2)
    C11 0.133(4) 0.077(3) 0.049(3) 0.001(3) -0.013(3) -0.017(2)
    C12 0.093(3) 0.074(3) 0.042(2) -0.006(3) -0.005(2) 0.001(2)
    C13 0.050(2) 0.055(2) 0.0423(19) -0.0009(18) -0.0050(16) -0.0006(16)
    C14 0.0315(18) 0.053(2) 0.049(2) -0.0032(16) -0.0021(15) 0.0045(17)
    O1 0.0818(18) 0.0455(15) 0.0616(17) -0.0077(13) 0.0150(14) -0.0033(12)
_geom_special_details
;
All e.s.d.'s (except the e.s.d. in the dihedral angle between two l.s. planes)
are estimated using the full covariance matrix. The cell e.s.d.'s are taken
into account individually in the estimation of e.s.d.'s in distances, angles
and torsion angles; correlations between e.s.d.'s in cell parameters are only
used when they are defined by crystal symmetry. An approximate (isotropic)
treatment of cell e.s.d.'s is used for estimating e.s.d.'s involving l.s.
planes.
;
loop_
    _geom_bond_atom_site_label_1
    _geom_bond_atom_site_label_2
    _geom_bond_site_symmetry_2
    _geom_bond_distance
    _geom_bond_publ_flag
    Ni1 N1 . 2.088(3) ?
    Ni1 N1 7_564 2.088(3) ?
    Ni1 N1 10_655 2.088(3) ?
    Ni1 N3 10_655 2.122(3) ?
    Ni1 N3 . 2.122(3) ?
    Ni1 N3 7_564 2.122(3) ?
    P1 O1 48_654 1.512(3) ?
    P1 O1 22_466 1.512(3) ?
    P1 O1 . 1.512(3) ?
    P1 O1 27_646 1.512(3) ?
    N1 C7 . 1.321(4) ?
    N1 C1 . 1.388(4) ?
    N2 C7 . 1.352(4) ?
    N2 C6 . 1.356(4) ?
    N2 H2B . 0.8600 ?
    N3 C14 . 1.319(4) ?
    N3 C8 . 1.391(4) ?
    N4 C14 . 1.349(4) ?
    N4 C13 . 1.373(4) ?
    N4 H4B . 0.8600 ?
    C1 C2 . 1.384(5) ?
    C1 C6 . 1.401(5) ?
    C2 C3 . 1.375(5) ?
    C2 H2 . 0.9300 ?
    C3 C4 . 1.398(6) ?
    C3 H3 . 0.9300 ?
    C4 C5 . 1.342(6) ?
    C4 H4 . 0.9300 ?
    C5 C6 . 1.394(4) ?
    C5 H5 . 0.9300 ?
    C7 C14 10_655 1.435(5) ?
    C8 C9 . 1.365(5) ?
    C8 C13 . 1.401(5) ?
    C9 C10 . 1.386(6) ?
    C9 H9 . 0.9300 ?
    C10 C11 . 1.370(6) ?
    C10 H10 . 0.9300 ?
    C11 C12 . 1.372(6) ?
    C11 H11 . 0.9300 ?
    C12 C13 . 1.382(5) ?
    C12 H12 . 0.9300 ?
    C14 C7 7_564 1.435(5) ?
loop_
    _geom_angle_atom_site_label_1
    _geom_angle_atom_site_label_2
    _geom_angle_atom_site_label_3
    _geom_angle_site_symmetry_1
    _geom_angle_site_symmetry_3
    _geom_angle
    _geom_angle_publ_flag
    N1 Ni1 N1 . 7_564 95.67(10) ?
    N1 Ni1 N1 . 10_655 95.67(10) ?
    N1 Ni1 N1 7_564 10_655 95.67(10) ?
    N1 Ni1 N3 . 10_655 78.84(10) ?
    N1 Ni1 N3 7_564 10_655 170.67(9) ?
    N1 Ni1 N3 10_655 10_655 92.40(9) ?
    N1 Ni1 N3 . . 92.40(9) ?
    N1 Ni1 N3 7_564 . 78.84(10) ?
    N1 Ni1 N3 10_655 . 170.67(9) ?
    N3 Ni1 N3 10_655 . 93.75(9) ?
    N1 Ni1 N3 . 7_564 170.67(9) ?
    N1 Ni1 N3 7_564 7_564 92.40(9) ?
    N1 Ni1 N3 10_655 7_564 78.84(10) ?
    N3 Ni1 N3 10_655 7_564 93.75(9) ?
    N3 Ni1 N3 . 7_564 93.75(9) ?
    O1 P1 O1 48_654 22_466 110.22(17) ?
    O1 P1 O1 48_654 . 109.10(9) ?
    O1 P1 O1 22_466 . 109.10(9) ?
    O1 P1 O1 48_654 27_646 109.10(9) ?
    O1 P1 O1 22_466 27_646 109.10(9) ?
    O1 P1 O1 . 27_646 110.22(17) ?
    C7 N1 C1 . . 105.2(3) ?
    C7 N1 Ni1 . . 112.9(2) ?
    C1 N1 Ni1 . . 141.9(2) ?
    C7 N2 C6 . . 107.0(3) ?
    C7 N2 H2B . . 126.5 ?
    C6 N2 H2B . . 126.5 ?
    C14 N3 C8 . . 105.8(3) ?
    C14 N3 Ni1 . . 112.0(2) ?
    C8 N3 Ni1 . . 142.1(2) ?
    C14 N4 C13 . . 107.0(3) ?
    C14 N4 H4B . . 126.5 ?
    C13 N4 H4B . . 126.5 ?
    C2 C1 N1 . . 131.2(3) ?
    C2 C1 C6 . . 120.4(3) ?
    N1 C1 C6 . . 108.4(3) ?
    C3 C2 C1 . . 117.6(4) ?
    C3 C2 H2 . . 121.2 ?
    C1 C2 H2 . . 121.2 ?
    C2 C3 C4 . . 120.7(4) ?
    C2 C3 H3 . . 119.6 ?
    C4 C3 H3 . . 119.6 ?
    C5 C4 C3 . . 123.0(4) ?
    C5 C4 H4 . . 118.5 ?
    C3 C4 H4 . . 118.5 ?
    C4 C5 C6 . . 116.6(4) ?
    C4 C5 H5 . . 121.7 ?
    C6 C5 H5 . . 121.7 ?
    N2 C6 C5 . . 131.7(3) ?
    N2 C6 C1 . . 106.6(3) ?
    C5 C6 C1 . . 121.7(3) ?
    N1 C7 N2 . . 112.8(3) ?
    N1 C7 C14 . 10_655 118.2(3) ?
    N2 C7 C14 . 10_655 128.9(3) ?
    C9 C8 N3 . . 130.9(3) ?
    C9 C8 C13 . . 121.0(3) ?
    N3 C8 C13 . . 108.1(3) ?
    C8 C9 C10 . . 116.9(4) ?
    C8 C9 H9 . . 121.6 ?
    C10 C9 H9 . . 121.6 ?
    C11 C10 C9 . . 121.7(4) ?
    C11 C10 H10 . . 119.1 ?
    C9 C10 H10 . . 119.1 ?
    C10 C11 C12 . . 122.5(4) ?
    C10 C11 H11 . . 118.7 ?
    C12 C11 H11 . . 118.7 ?
    C11 C12 C13 . . 115.8(4) ?
    C11 C12 H12 . . 122.1 ?
    C13 C12 H12 . . 122.1 ?
    N4 C13 C12 . . 131.5(3) ?
    N4 C13 C8 . . 106.4(3) ?
    C12 C13 C8 . . 122.1(3) ?
    N3 C14 N4 . . 112.7(3) ?
    N3 C14 C7 . 7_564 117.7(3) ?
    N4 C14 C7 . 7_564 129.5(3) ?
loop_
    _geom_torsion_atom_site_label_1
    _geom_torsion_atom_site_label_2
    _geom_torsion_atom_site_label_3
    _geom_torsion_atom_site_label_4
    _geom_torsion_site_symmetry_1
    _geom_torsion_site_symmetry_2
    _geom_torsion_site_symmetry_3
    _geom_torsion_site_symmetry_4
    _geom_torsion
    _geom_torsion_publ_flag
    N1 Ni1 N1 C7 7_564 . . . -168.5(2) ?
    N1 Ni1 N1 C7 10_655 . . . 95.2(3) ?
    N3 Ni1 N1 C7 10_655 . . . 3.9(2) ?
    N3 Ni1 N1 C7 . . . . -89.5(3) ?
    N3 Ni1 N1 C7 7_564 . . . 41.7(7) ?
    N1 Ni1 N1 C1 7_564 . . . 11.1(4) ?
    N1 Ni1 N1 C1 10_655 . . . -85.2(3) ?
    N3 Ni1 N1 C1 10_655 . . . -176.5(4) ?
    N3 Ni1 N1 C1 . . . . 90.1(4) ?
    N3 Ni1 N1 C1 7_564 . . . -138.6(6) ?
    N1 Ni1 N3 C14 . . . . -100.0(2) ?
    N1 Ni1 N3 C14 7_564 . . . -4.7(2) ?
    N1 Ni1 N3 C14 10_655 . . . 49.9(7) ?
    N3 Ni1 N3 C14 10_655 . . . -178.9(2) ?
    N3 Ni1 N3 C14 7_564 . . . 87.1(3) ?
    N1 Ni1 N3 C8 . . . . 83.5(4) ?
    N1 Ni1 N3 C8 7_564 . . . 178.8(4) ?
    N1 Ni1 N3 C8 10_655 . . . -126.7(6) ?
    N3 Ni1 N3 C8 10_655 . . . 4.5(4) ?
    N3 Ni1 N3 C8 7_564 . . . -89.5(3) ?
    C7 N1 C1 C2 . . . . -179.6(4) ?
    Ni1 N1 C1 C2 . . . . 0.7(7) ?
    C7 N1 C1 C6 . . . . -0.4(4) ?
    Ni1 N1 C1 C6 . . . . 180.0(3) ?
    N1 C1 C2 C3 . . . . -179.6(3) ?
    C6 C1 C2 C3 . . . . 1.2(5) ?
    C1 C2 C3 C4 . . . . -0.3(6) ?
    C2 C3 C4 C5 . . . . -0.2(6) ?
    C3 C4 C5 C6 . . . . -0.3(6) ?
    C7 N2 C6 C5 . . . . -178.5(4) ?
    C7 N2 C6 C1 . . . . 0.0(4) ?
    C4 C5 C6 N2 . . . . 179.5(4) ?
    C4 C5 C6 C1 . . . . 1.3(6) ?
    C2 C1 C6 N2 . . . . 179.6(3) ?
    N1 C1 C6 N2 . . . . 0.3(4) ?
    C2 C1 C6 C5 . . . . -1.8(5) ?
    N1 C1 C6 C5 . . . . 178.9(3) ?
    C1 N1 C7 N2 . . . . 0.4(4) ?
    Ni1 N1 C7 N2 . . . . -179.9(2) ?
    C1 N1 C7 C14 . . . 10_655 177.6(3) ?
    Ni1 N1 C7 C14 . . . 10_655 -2.6(4) ?
    C6 N2 C7 N1 . . . . -0.2(4) ?
    C6 N2 C7 C14 . . . 10_655 -177.1(3) ?
    C14 N3 C8 C9 . . . . 178.8(4) ?
    Ni1 N3 C8 C9 . . . . -4.5(7) ?
    C14 N3 C8 C13 . . . . 0.5(4) ?
    Ni1 N3 C8 C13 . . . . 177.2(3) ?
    N3 C8 C9 C10 . . . . -178.2(4) ?
    C13 C8 C9 C10 . . . . 0.0(6) ?
    C8 C9 C10 C11 . . . . 0.7(7) ?
    C9 C10 C11 C12 . . . . -1.0(8) ?
    C10 C11 C12 C13 . . . . 0.6(8) ?
    C14 N4 C13 C12 . . . . -178.1(4) ?
    C14 N4 C13 C8 . . . . 0.8(4) ?
    C11 C12 C13 N4 . . . . 178.7(4) ?
    C11 C12 C13 C8 . . . . 0.0(6) ?
    C9 C8 C13 N4 . . . . -179.3(3) ?
    N3 C8 C13 N4 . . . . -0.8(4) ?
    C9 C8 C13 C12 . . . . -0.3(6) ?
    N3 C8 C13 C12 . . . . 178.2(4) ?
    C8 N3 C14 N4 . . . . 0.0(4) ?
    Ni1 N3 C14 N4 . . . . -177.9(2) ?
    C8 N3 C14 C7 . . . 7_564 -177.4(3) ?
    Ni1 N3 C14 C7 . . . 7_564 4.8(3) ?
    C13 N4 C14 N3 . . . . -0.5(4) ?
    C13 N4 C14 C7 . . . 7_564 176.5(3) ?
loop_
    _geom_hbond_atom_site_label_D
    _geom_hbond_atom_site_label_H
    _geom_hbond_atom_site_label_A
    _geom_hbond_site_symmetry_A
    _geom_hbond_distance_DH
    _geom_hbond_distance_HA
    _geom_hbond_distance_DA
    _geom_hbond_angle_DHA
    N4 H4B O1 20_465 0.86 1.96 2.766(4) 156.1
    N2 H2B O1 1_554 0.86 1.82 2.675(4) 170.0
