# Supplementary material for: Tetra­kis[tris­(2,2′-bi-1H-benzimidazole)nickel(II)] bis­(phosphate) sulfate
Source: Acta Crystallogr Sect E Struct Rep Online. 2008 Oct 15;64(Pt 11):m1399. doi: 10.1107/S1600536808032571 (PMC2959627; doi:10.1107/S1600536808032571)
Supplement: Supplementary file 2 [file e-64-m1399-Isup2.hkl]

# 
# h,k,l, Fc-squared, Fo-squared, sigma(Fo-squared) and status flag 
# 
data_I
_shelx_title ' NJY1 in I-43d' 
_shelx_refln_list_code          4 
_shelx_F_calc_maximum     1471.38 
_exptl_crystal_F_000      6872.00 
_reflns_d_resolution_high  0.8108 
 
loop_ 
 _symmetry_equiv_pos_as_xyz 
 'x, y, z' 
 '-x+1/2, -y, z+1/2' 
 '-x, y+1/2, -z+1/2' 
 'x+1/2, -y+1/2, -z' 
 'z, x, y' 
 'z+1/2, -x+1/2, -y' 
 '-z+1/2, -x, y+1/2' 
 '-z, x+1/2, -y+1/2' 
 'y, z, x' 
 '-y, z+1/2, -x+1/2' 
 'y+1/2, -z+1/2, -x' 
 '-y+1/2, -z, x+1/2' 
 'y+1/4, x+1/4, z+1/4' 
 '-y+1/4, -x+3/4, z+3/4' 
 'y+3/4, -x+1/4, -z+3/4' 
 '-y+3/4, x+3/4, -z+1/4' 
 'x+1/4, z+1/4, y+1/4' 
 '-x+3/4, z+3/4, -y+1/4' 
 '-x+1/4, -z+3/4, y+3/4' 
 'x+3/4, -z+1/4, -y+3/4' 
 'z+1/4, y+1/4, x+1/4' 
 'z+3/4, -y+1/4, -x+3/4' 
 '-z+3/4, y+3/4, -x+1/4' 
 '-z+1/4, -y+3/4, x+3/4' 
 'x+1/2, y+1/2, z+1/2' 
 '-x+1, -y+1/2, z+1' 
 '-x+1/2, y+1, -z+1' 
 'x+1, -y+1, -z+1/2' 
 'z+1/2, x+1/2, y+1/2' 
 'z+1, -x+1, -y+1/2' 
 '-z+1, -x+1/2, y+1' 
 '-z+1/2, x+1, -y+1' 
 'y+1/2, z+1/2, x+1/2' 
 '-y+1/2, z+1, -x+1' 
 'y+1, -z+1, -x+1/2' 
 '-y+1, -z+1/2, x+1' 
 'y+3/4, x+3/4, z+3/4' 
 '-y+3/4, -x+5/4, z+5/4' 
 'y+5/4, -x+3/4, -z+5/4' 
 '-y+5/4, x+5/4, -z+3/4' 
 'x+3/4, z+3/4, y+3/4' 
 '-x+5/4, z+5/4, -y+3/4' 
 '-x+3/4, -z+5/4, y+5/4' 
 'x+5/4, -z+3/4, -y+5/4' 
 'z+3/4, y+3/4, x+3/4' 
 'z+5/4, -y+3/4, -x+5/4' 
 '-z+5/4, y+5/4, -x+3/4' 
 '-z+3/4, -y+5/4, x+5/4' 
 
_cell_length_a    24.9640 
_cell_length_b    24.9640 
_cell_length_c    24.9640 
_cell_angle_alpha  90.000 
_cell_angle_beta   90.000 
_cell_angle_gamma  90.000 
 
_shelx_F_squared_multiplier     1.000 
 
loop_ 
 _refln_index_h 
 _refln_index_k 
 _refln_index_l 
 _refln_F_squared_calc 
 _refln_F_squared_meas 
 _refln_F_squared_sigma 
 _refln_observed_status 
  -1   1   2   299716.78   312018.50   4809.75 o 
   1   1   2   294775.03   299752.88   4792.10 o 
   0   2   2    76243.53    77033.19   1224.97 o 
   0   1   3   142354.27   140869.80   1721.92 o 
  -1   2   3    25140.21    26729.11    322.73 o 
   1   2   3    23817.68    25557.04    324.01 o 
  -2   3   3    13062.52    10945.79    230.87 o 
   2   3   3    16060.88    13556.45    222.79 o 
   0   0   4       67.61        0.00    141.58 o 
  -2   2   4    18650.50    17658.02    303.30 o 
   0   2   4   104906.87   104142.23   1165.86 o 
   2   2   4    16948.04    15679.45    305.76 o 
  -1   3   4    43537.72    41640.39    490.55 o 
   1   3   4    49287.90    46804.92    538.04 o 
   0   4   4    79657.98    80933.06   1303.60 o 
   0   1   5   621000.56   624105.50   7553.66 o 
  -1   2   5   149991.52   153088.11   1768.50 o 
   1   2   5   146921.13   149042.13   1956.98 o 
  -2   3   5    70908.38    69435.27    781.70 o 
   0   3   5     1754.11     2040.82     63.33 o 
   2   3   5    67848.34    66892.05    750.92 o 
  -3   4   5     9066.09     9115.52    147.60 o 
  -1   4   5    51270.71    53736.26    606.38 o 
   1   4   5    52706.76    54828.93    661.95 o 
   3   4   5     8754.34     8776.10    146.00 o 
  -2   5   5    44006.28    41955.74    692.84 o 
   2   5   5    42190.04    39698.08    696.68 o 
  -1   1   6   363041.53   388620.91   6166.95 o 
   1   1   6   375509.94   399315.59   6756.79 o 
   0   2   6   147398.14   144065.77   1690.26 o 
  -3   3   6    15691.77    20601.87    392.85 o 
  -1   3   6    13279.59    12660.29    175.70 o 
   1   3   6    12055.32    11573.79    200.33 o 
   3   3   6    18095.14    22663.22    374.08 o 
  -2   4   6    18175.49    18419.73    259.65 o 
   0   4   6    17466.41    18982.42    253.79 o 
   2   4   6    21112.72    21224.64    257.06 o 
  -5   5   6    69033.77    73580.41   1250.44 o 
  -3   5   6    34269.17    34407.02    406.93 o 
  -1   5   6    14693.16    14531.99    202.26 o 
   1   5   6    12647.67    12425.59    198.72 o 
   3   5   6    30655.47    31011.55    409.73 o 
   5   5   6    74542.16    78463.75   1085.76 o 
  -4   6   6     7351.79     6824.05    203.43 o 
   0   6   6     3352.97     3461.76    132.47 o 
   4   6   6     8616.14     8454.33    221.75 o 
   0   1   7    24509.93    23761.04    338.77 o 
  -1   2   7   239309.69   231715.03   2656.85 o 
   1   2   7   229800.08   223570.92   2774.66 o 
  -2   3   7    20204.27    19916.11    287.39 o 
   0   3   7    48708.38    47587.77    592.70 o 
   2   3   7    18192.55    18129.20    246.13 o 
  -3   4   7    18755.41    17819.30    240.41 o 
  -1   4   7     5780.95     5909.09    126.35 o 
   1   4   7     5535.93     5632.82    121.09 o 
   3   4   7    20636.32    19385.97    250.62 o 
  -4   5   7    59648.54    60762.91    716.54 o 
  -2   5   7    12467.73    11688.19    196.49 o 
   0   5   7     1162.95     1455.60     71.39 o 
   2   5   7    12722.33    12023.69    173.33 o 
   4   5   7    60458.04    60884.41    693.98 o 
  -5   6   7    16134.35    16880.89    252.54 o 
  -3   6   7     8652.00     8339.37    146.43 o 
  -1   6   7    16227.68    17112.73    233.66 o 
   1   6   7    13734.36    14427.50    228.75 o 
   3   6   7     6511.51     6053.92    145.18 o 
   5   6   7    17439.88    18285.81    233.41 o 
  -6   7   7    16324.41    19188.30    395.08 o 
  -2   7   7     5889.88     5792.89    208.21 o 
   2   7   7     7305.71     6871.07    185.30 o 
   6   7   7    17103.87    19864.82    377.98 o 
   0   0   8  2164969.00  2261952.00  61023.85 o 
  -2   2   8    10056.51     9330.52    267.17 o 
   0   2   8   103996.36   104346.99   1241.30 o 
   2   2   8    10284.35     9985.50    235.76 o 
  -1   3   8   155095.11   152291.25   1719.10 o 
   1   3   8   155770.94   152180.42   1878.34 o 
  -4   4   8     7274.42     7319.20    198.95 o 
  -2   4   8     4207.00     4029.98    117.67 o 
   0   4   8     1525.96     1390.77     76.68 o 
   2   4   8     4159.75     3904.75    102.96 o 
   4   4   8     6893.04     6599.43    212.81 o 
  -3   5   8     1152.91     1331.44     65.21 o 
  -1   5   8    42607.52    42959.79    529.33 o 
   1   5   8    43509.93    43908.19    507.86 o 
   3   5   8     1266.99     1342.62     73.96 o 
  -6   6   8    17991.74    17055.60    341.62 o 
  -4   6   8    19860.60    19640.02    274.99 o 
  -2   6   8    10282.48     9703.16    188.52 o 
   0   6   8       45.45      170.72     60.32 o 
   2   6   8    10696.14     9714.24    159.70 o 
   4   6   8    19649.97    19567.71    272.58 o 
   6   6   8    15344.14    14249.07    294.64 o 
  -5   7   8    13253.42    11871.17    190.58 o 
  -3   7   8     4266.15     4019.75    113.37 o 
  -1   7   8    22044.25    22632.88    308.81 o 
   1   7   8    21591.68    22216.99    308.18 o 
   3   7   8     4955.88     4431.48    117.57 o 
   5   7   8    10234.54     9153.53    182.44 o 
  -8   8   8    55589.82    55261.70   1728.15 o 
  -4   8   8     5252.45     4943.13    178.58 o 
   0   8   8    64617.43    65983.98   1110.79 o 
   4   8   8     5398.21     5000.75    259.49 o 
   8   8   8    61202.90    59971.89   1431.98 o 
   0   1   9    24574.89    23748.95    349.61 o 
  -1   2   9    50535.00    51204.59    653.68 o 
   1   2   9    53352.33    54097.77    732.50 o 
  -2   3   9     5857.42     5424.75    148.34 o 
   0   3   9    12354.89    10418.77    176.48 o 
   2   3   9     7170.57     6754.45    147.64 o 
  -3   4   9    14765.20    14069.91    246.43 o 
  -1   4   9     1457.85     1574.37     78.08 o 
   1   4   9     1352.68     1447.64     77.36 o 
   3   4   9    15156.82    14735.80    225.82 o 
  -4   5   9    47506.22    48423.05    574.13 o 
  -2   5   9    10723.83    10328.14    190.91 o 
   0   5   9    31167.46    31284.46    422.58 o 
   2   5   9    10923.71    10388.62    183.37 o 
   4   5   9    45156.11    45812.73    556.51 o 
  -5   6   9     4376.05     4479.87    117.81 o 
  -3   6   9     8178.19     7826.97    157.51 o 
  -1   6   9    37655.49    41219.38    496.25 o 
   1   6   9    39831.21    42636.82    520.97 o 
   3   6   9     8382.92     8250.95    150.70 o 
   5   6   9     4156.58     4383.80    119.28 o 
  -6   7   9    14769.82    13832.23    233.57 o 
  -4   7   9     1122.33     1271.75     80.24 o 
  -2   7   9    33558.82    33935.98    465.52 o 
   0   7   9     8320.67     9069.39    174.35 o 
   2   7   9    31856.93    31845.36    377.68 o 
   4   7   9     1267.51     1188.06     85.12 o 
   6   7   9    16039.30    15280.17    228.00 o 
  -7   8   9      869.08      747.81     84.04 o 
  -5   8   9    57713.66    55237.94    671.60 o 
  -3   8   9    17712.08    16365.86    267.03 o 
  -1   8   9    22268.69    22887.63    320.61 o 
   1   8   9    21946.95    22521.39    320.86 o 
   3   8   9    18567.25    16846.06    239.38 o 
   5   8   9    57401.35    54721.66    653.10 o 
   7   8   9      889.37      874.91     84.59 o 
  -6   9   9     7451.02     7841.00    302.17 o 
  -2   9   9    12028.42    12510.48    347.72 o 
   2   9   9    13124.56    13906.21    298.69 o 
   6   9   9     5744.54     5992.62    211.46 o 
  -1   1  10    98742.12   104625.69   1827.08 o 
   1   1  10    93183.08    99455.58   1826.15 o 
   0   2  10   128373.93   128753.56   1613.05 o 
  -3   3  10    13962.44    14924.40    358.28 o 
  -1   3  10    10517.63    11165.13    181.82 o 
   1   3  10     9037.48     9553.84    206.28 o 
   3   3  10    12544.88    13801.33    358.16 o 
  -2   4  10     9313.68     8989.67    191.24 o 
   0   4  10     4179.27     3991.76    115.22 o 
   2   4  10     8943.22     8859.81    160.83 o 
  -5   5  10    12857.35    11343.84    283.69 o 
  -3   5  10    14357.06    12823.19    241.05 o 
  -1   5  10    16318.83    15617.91    249.88 o 
   1   5  10    15600.68    14736.54    246.83 o 
   3   5  10    14599.48    13249.92    209.61 o 
   5   5  10    14053.58    12609.26    304.07 o 
  -4   6  10    16197.66    16380.67    226.39 o 
  -2   6  10     6198.55     6380.81    156.44 o 
   0   6  10    19702.82    20665.76    297.45 o 
   2   6  10     6213.71     6459.18    141.25 o 
   4   6  10    13778.28    13699.78    218.78 o 
  -7   7  10    11102.00    11830.74    295.75 o 
  -5   7  10     4316.03     3966.43    126.42 o 
  -3   7  10    16821.48    16611.80    295.72 o 
  -1   7  10    16585.67    17879.91    277.78 o 
   1   7  10    18296.76    19389.92    268.45 o 
   3   7  10    19180.24    19190.24    256.40 o 
   5   7  10     5314.34     4958.42    132.10 o 
   7   7  10     9770.79    10388.44    279.48 o 
  -6   8  10     4103.94     3794.22    120.86 o 
  -4   8  10    19862.94    19159.39    286.38 o 
  -2   8  10    13637.22    13084.67    245.29 o 
   0   8  10      738.34      826.38     82.00 o 
   2   8  10    13415.01    12871.07    198.96 o 
   4   8  10    19615.06    19243.29    272.08 o 
   6   8  10     4440.01     4151.27    124.02 o 
  -9   9  10    38737.25    37693.07    728.73 o 
  -7   9  10     6488.56     5756.32    147.23 o 
  -5   9  10     4341.36     4735.70    129.88 o 
  -3   9  10     9266.90     8706.45    201.20 o 
  -1   9  10    12808.00    12578.75    225.02 o 
   1   9  10    13228.29    13327.01    229.96 o 
   3   9  10     9068.06     8366.42    168.64 o 
   5   9  10     3491.59     3682.20    128.05 o 
   7   9  10     5528.84     4816.93    140.05 o 
   9   9  10    41515.47    40097.39    612.16 o 
  -8  10  10    34312.57    34041.91    641.06 o 
  -4  10  10    40745.04    42890.89    863.12 o 
   0  10  10    13349.90    15336.70    363.36 o 
   4  10  10    41333.29    43609.28    732.85 o 
   8  10  10    33288.99    31895.96    565.27 o 
   0   1  11   115113.71   116466.44   1470.55 o 
  -1   2  11    67591.69    72647.95    887.54 o 
   1   2  11    65892.45    70780.27    936.31 o 
   0   3  11     9991.61    10503.58    214.41 o 
   2   3  11      479.62      945.13     96.50 o 
  -3   4  11    18468.09    19569.96    317.07 o 
  -1   4  11    12188.63    11992.65    231.32 o 
   1   4  11    13463.09    13384.52    229.67 o 
   3   4  11    18088.13    18940.48    299.99 o 
  -4   5  11     6653.64     6611.62    176.64 o 
  -2   5  11     4199.53     4144.23    135.42 o 
   0   5  11      251.54      215.22     75.69 o 
   2   5  11     4821.54     4949.30    129.54 o 
   4   5  11     6926.10     6848.50    161.31 o 
  -5   6  11     1877.24     1898.36     90.18 o 
  -3   6  11     9457.57     8858.45    209.78 o 
  -1   6  11    50345.71    53258.11    686.66 o 
   1   6  11    50116.42    53477.63    687.66 o 
   3   6  11    10054.45    10167.50    185.15 o 
   5   6  11     2233.07     2156.84    102.44 o 
  -6   7  11    15676.57    16735.72    252.10 o 
  -4   7  11    31648.42    30843.76    408.90 o 
  -2   7  11     5619.29     5650.79    162.10 o 
   0   7  11    10023.88    10281.00    187.82 o 
   2   7  11     6064.18     6082.07    137.71 o 
   4   7  11    31160.65    30395.66    383.25 o 
   6   7  11    15798.04    17018.01    267.11 o 
  -7   8  11     3741.26     3126.64    118.99 o 
  -5   8  11     3351.45     3377.41    114.43 o 
  -3   8  11     2280.88     2220.84    106.06 o 
  -1   8  11    11677.48    11831.15    201.54 o 
   1   8  11    10715.38    10670.76    198.16 o 
   3   8  11     2383.74     2342.82     92.90 o 
   5   8  11     3047.20     2976.81    114.64 o 
   7   8  11     4136.59     3797.82    150.83 o 
  -8   9  11    25260.71    23937.30    349.09 o 
  -6   9  11    15737.05    16812.17    272.70 o 
  -4   9  11    35615.46    34535.82    494.41 o 
  -2   9  11     6356.51     6361.74    174.04 o 
   0   9  11    14689.03    13313.48    234.61 o 
   2   9  11     5370.10     5640.79    136.06 o 
   4   9  11    37312.46    37005.52    446.02 o 
   6   9  11    15584.22    16477.84    262.50 o 
   8   9  11    23664.55    22384.92    345.44 o 
  -9  10  11     3016.86     2959.65    130.81 o 
  -7  10  11     3412.78     3225.69    129.30 o 
  -5  10  11     2943.12     3114.56    120.55 o 
  -3  10  11    20006.93    21055.37    340.63 o 
  -1  10  11    38419.35    38862.21    511.89 o 
   1  10  11    38561.18    39083.48    512.85 o 
   3  10  11    18292.66    19053.63    285.52 o 
   5  10  11     3011.14     3077.22    140.22 o 
   7  10  11     4132.52     4136.60    139.24 o 
   9  10  11     3336.31     3348.88    129.68 o 
 -10  11  11      604.11      774.23    157.37 o 
  -6  11  11     4099.85     4599.70    204.33 o 
  -2  11  11    26008.45    27160.33    591.80 o 
   2  11  11    24486.57    25320.13    495.38 o 
   6  11  11     4728.39     4836.86    208.88 o 
  10  11  11      407.20      697.67    151.31 o 
   0   0  12    41021.40    40131.09   1293.76 o 
  -2   2  12    12583.76    12238.47    347.92 o 
   0   2  12      392.76      399.75     82.39 o 
   2   2  12    13659.84    14201.35    313.96 o 
  -1   3  12    25890.32    27172.08    381.09 o 
   1   3  12    24452.30    25836.11    387.16 o 
  -4   4  12   100445.67    85860.33   1601.11 o 
  -2   4  12     6454.72     7082.17    179.13 o 
   0   4  12     7589.40     8016.22    184.87 o 
   2   4  12     6455.30     6994.76    168.11 o 
   4   4  12   104751.68    88821.06   1614.17 o 
  -3   5  12     9977.45    10728.31    258.96 o 
  -1   5  12    61500.07    65371.32    862.48 o 
   1   5  12    60671.22    64756.11    824.14 o 
   3   5  12     9857.12    10519.19    203.44 o 
  -6   6  12    13255.78    14039.05    406.13 o 
  -4   6  12     8359.04     9027.53    216.32 o 
  -2   6  12    30637.51    30423.94    469.86 o 
   0   6  12     4630.99     4726.68    142.91 o 
   2   6  12    28485.83    28586.00    353.01 o 
   4   6  12     8349.63     9182.49    186.83 o 
   6   6  12    15992.69    17117.84    385.41 o 
  -5   7  12     4270.27     4626.74    142.58 o 
  -3   7  12    11145.28    11615.58    235.58 o 
  -1   7  12    22244.54    24194.44    384.86 o 
   1   7  12    21895.60    24417.15    347.73 o 
   3   7  12     9400.06     9508.08    197.41 o 
   5   7  12     4687.07     5046.61    130.35 o 
  -8   8  12      937.62      626.99    135.44 o 
  -6   8  12    12061.84    11335.68    205.57 o 
  -4   8  12     3034.67     2974.10    112.25 o 
  -2   8  12      726.86      841.39    102.18 o 
   0   8  12     1694.67     1826.37     97.24 o 
   2   8  12      746.03      935.33     82.83 o 
   4   8  12     2776.80     2657.71    106.56 o 
   6   8  12    12089.84    11338.52    220.79 o 
   8   8  12      958.86      831.26    155.87 o 
  -7   9  12     5617.28     6106.54    151.51 o 
  -5   9  12    25782.96    26062.79    371.27 o 
  -3   9  12    23548.91    23578.08    387.27 o 
  -1   9  12      187.46       92.06     90.71 o 
   1   9  12      157.27       64.17     78.90 o 
   3   9  12    23845.85    24152.05    329.70 o 
   5   9  12    25573.70    25606.50    337.72 o 
   7   9  12     5545.62     6039.64    166.92 o 
 -10  10  12    21775.00    20515.50    533.83 o 
  -8  10  12       29.54       22.00     92.93 o 
  -6  10  12    19002.94    19881.61    312.78 o 
  -4  10  12      214.77       33.16     99.39 o 
  -2  10  12    27579.09    27479.61    451.26 o 
   0  10  12     4170.69     4403.85    134.75 o 
   2  10  12    30356.65    30904.48    389.67 o 
   4  10  12      214.60      136.02     79.48 o 
   6  10  12    18389.36    19340.45    299.10 o 
   8  10  12       28.82        0.00    102.54 o 
  10  10  12    21553.93    20991.87    464.80 o 
  -9  11  12     7983.97     8008.78    216.24 o 
  -7  11  12    14252.15    14354.82    267.60 o 
  -5  11  12     2376.68     2820.61    140.98 o 
  -3  11  12     1864.88     1874.90    126.15 o 
  -1  11  12    48648.25    48645.10    697.77 o 
   1  11  12    50175.99    50788.31    672.04 o 
   3  11  12     1753.54     1807.05    102.84 o 
   5  11  12     2147.46     2329.69    126.92 o 
   7  11  12    14944.04    15288.06    255.37 o 
   9  11  12     7595.46     7527.37    181.06 o 
 -12  12  12    42558.53    41697.63   2063.99 o 
  -8  12  12     4853.82     4646.50    258.13 o 
  -4  12  12    64161.82    58301.25   1113.95 o 
   0  12  12     3356.58     3930.55    203.39 o 
   4  12  12    61068.41    55215.38    941.06 o 
   8  12  12     5080.27     5217.92    222.75 o 
  12  12  12    41133.56    39740.39   1423.92 o 
   0   1  13   339507.56   352379.75   4836.32 o 
  -1   2  13    34665.81    33430.70    522.35 o 
   1   2  13    33340.22    32355.50    488.26 o 
  -2   3  13    14286.46    13333.54    252.26 o 
   0   3  13     1893.44     1889.37    208.34 o 
   2   3  13    11809.34    11239.10    229.83 o 
  -3   4  13    17739.28    19537.85    292.00 o 
  -1   4  13    33968.93    35111.73    483.11 o 
   1   4  13    34058.88    35718.25    498.34 o 
   3   4  13    17069.78    19205.96    314.14 o 
  -4   5  13     4768.92     5148.34    163.26 o 
  -2   5  13    33319.19    32415.14    522.82 o 
   0   5  13      396.16      366.49     82.90 o 
   2   5  13    34275.51    34472.65    457.59 o 
   4   5  13     4943.07     5191.37    147.41 o 
  -5   6  13    33813.63    34008.77    506.62 o 
  -3   6  13    11938.42    11737.44    254.30 o 
  -1   6  13    12981.64    13551.78    269.98 o 
   1   6  13    13904.69    14707.90    238.41 o 
   3   6  13    13482.34    12937.51    220.87 o 
   5   6  13    33138.16    33489.41    461.23 o 
  -6   7  13     3339.15     3060.29    142.93 o 
  -4   7  13    12249.71    13610.36    268.64 o 
  -2   7  13      141.24        0.00    101.06 o 
   0   7  13    66768.98    70311.88    894.36 o 
   2   7  13      398.66      278.53     72.24 o 
   4   7  13    11042.62    12352.27    228.64 o 
   6   7  13     2901.91     2857.71    129.50 o 
  -7   8  13      429.12      337.19    118.83 o 
  -5   8  13      887.08      979.56    116.30 o 
  -3   8  13     1136.36      896.18    120.39 o 
  -1   8  13    59349.09    58719.27    808.81 o 
   1   8  13    59814.12    59879.33    765.62 o 
   3   8  13     1053.66      926.40     85.07 o 
   5   8  13      894.31      907.48     88.69 o 
   7   8  13      499.46      399.88    104.50 o 
  -8   9  13     2233.37     2098.05    156.72 o 
  -6   9  13     2909.78     2974.79    136.68 o 
  -4   9  13     9837.42     9313.74    232.23 o 
  -2   9  13     2220.53     2334.99    134.43 o 
   0   9  13    63466.89    60768.11    722.20 o 
   2   9  13     1899.24     2332.35    107.98 o 
   4   9  13    10361.69     9679.22    193.97 o 
   6   9  13     3039.98     3032.70    134.11 o 
   8   9  13     2530.34     2186.76    135.17 o 
  -9  10  13     2588.24     2334.57    152.01 o 
  -7  10  13     3194.59     3229.46    142.56 o 
  -5  10  13    34844.86    33390.15    488.29 o 
  -3  10  13      470.52      164.30    105.85 o 
  -1  10  13     4476.00     4225.00    168.46 o 
   1  10  13     4005.19     3970.75    151.85 o 
   3  10  13      291.58      154.62     82.09 o 
   5  10  13    35163.79    33870.77    420.70 o 
   7  10  13     2453.50     2394.50    133.39 o 
   9  10  13     2352.04     1879.96    142.62 o 
 -10  11  13     9968.80     9836.93    259.92 o 
  -8  11  13     1881.47     1760.90    144.69 o 
  -6  11  13    19336.99    19910.65    366.94 o 
  -4  11  13      354.86      196.98    121.82 o 
  -2  11  13     1011.20     1091.33    135.18 o 
   0  11  13      477.48      305.17    100.40 o 
   2  11  13     1550.95     1687.21    104.20 o 
   4  11  13      251.09      313.29     89.60 o 
   6  11  13    19809.42    19971.34    326.48 o 
   8  11  13     1616.15     1430.77    126.97 o 
  10  11  13    10090.24     9908.20    233.40 o 
 -11  12  13      122.95        0.00    162.37 o 
  -9  12  13     8063.97     7908.26    266.96 o 
  -7  12  13     8807.64     9188.75    266.44 o 
  -5  12  13      505.66      532.02    151.20 o 
  -3  12  13      485.05      398.08    128.99 o 
  -1  12  13    34196.23    36226.64    590.04 o 
   1  12  13    34933.25    37030.94    533.57 o 
   3  12  13      395.64      305.44     94.80 o 
   5  12  13      485.38      646.25    101.29 o 
   7  12  13     9361.65     9528.41    214.17 o 
   9  12  13     7651.94     7381.62    189.74 o 
  11  12  13      113.57       89.54    129.58 o 
 -10  13  13    10011.97     9875.90    525.82 o 
  -6  13  13     6726.56     6789.84    546.50 o 
  -2  13  13    42892.63    41287.05    999.67 o 
   2  13  13    43145.67    42043.52    813.24 o 
   6  13  13     5594.79     5084.57    284.73 o 
  10  13  13    10517.13    10522.95    325.06 o 
  -1   1  14   102194.63   106606.73   2204.22 o 
   1   1  14   103569.38   107753.21   1952.69 o 
   0   2  14    67552.23    67794.44    956.00 o 
  -3   3  14    10617.90    11564.45    358.77 o 
  -1   3  14    10075.12    10752.18    277.31 o 
   1   3  14    10413.32    11236.84    231.43 o 
   3   3  14    12228.85    14248.29    383.64 o 
  -2   4  14     1727.10     1692.15    111.26 o 
   0   4  14     1467.05     1356.83    108.79 o 
   2   4  14      963.67      853.13     95.34 o 
  -5   5  14    21060.92    21606.81    497.79 o 
  -3   5  14      955.07      870.97    107.43 o 
  -1   5  14    16040.06    16951.86    306.79 o 
   1   5  14    16442.04    17448.93    302.08 o 
   3   5  14     1540.10     1301.85    135.17 o 
   5   5  14    18285.16    18291.32    483.81 o 
  -4   6  14      156.02       63.47    106.51 o 
  -2   6  14     9843.81    10123.41    247.85 o 
   0   6  14    27796.89    27470.25    411.21 o 
   2   6  14     9842.74     9803.05    201.66 o 
   4   6  14      265.12      290.19     90.46 o 
  -7   7  14     3269.75     3020.81    215.89 o 
  -5   7  14    10867.46    11632.02    261.83 o 
  -3   7  14    21310.21    21436.39    386.31 o 
  -1   7  14    14865.30    15231.16    299.42 o 
   1   7  14    16453.58    16870.00    266.77 o 
   3   7  14    20657.57    20866.95    319.78 o 
   5   7  14    11106.16    11660.65    236.98 o 
   7   7  14     3485.01     3261.14    198.32 o 
  -6   8  14     2499.79     2090.13    141.18 o 
  -4   8  14     2799.88     2888.01    146.16 o 
  -2   8  14    29130.94    28070.20    474.84 o 
   0   8  14     2547.26     2844.73    133.99 o 
   2   8  14    28873.66    28099.82    375.45 o 
   4   8  14     2833.96     2995.62    129.62 o 
   6   8  14     2629.71     2388.29    131.86 o 
  -9   9  14      373.92      165.57    179.92 o 
  -7   9  14     4343.72     4420.94    175.36 o 
  -5   9  14    14598.09    14394.60    300.07 o 
  -3   9  14    12130.42    12798.46    297.61 o 
  -1   9  14    13424.56    13792.15    305.01 o 
   1   9  14    12985.59    13695.63    262.25 o 
   3   9  14    12439.55    13174.34    258.66 o 
   5   9  14    14218.55    14121.56    261.39 o 
   7   9  14     4076.61     4129.14    160.79 o 
   9   9  14      708.75      825.66    183.13 o 
  -8  10  14     1591.78     1677.45    147.72 o 
  -6  10  14     1851.28     1953.94    133.86 o 
  -4  10  14     5204.55     5245.51    176.59 o 
  -2  10  14      512.91      662.63    117.78 o 
   0  10  14    23539.88    22338.91    352.11 o 
   2  10  14      511.91      582.34    109.08 o 
   4  10  14     4289.06     3935.03    155.20 o 
   6  10  14     1855.41     1958.14    132.53 o 
   8  10  14     2156.37     2142.92    148.12 o 
 -11  11  14     6324.47     6212.84    309.92 o 
  -9  11  14    16271.48    17275.69    352.72 o 
  -7  11  14    17595.45    18191.28    350.27 o 
  -5  11  14     8590.30     8638.04    233.42 o 
  -3  11  14     2052.98     2347.92    147.81 o 
  -1  11  14     6645.91     6960.69    203.23 o 
   1  11  14     5986.75     6296.38    172.64 o 
   3  11  14     2455.86     2783.14    136.58 o 
   5  11  14     9433.02     9112.25    226.14 o 
   7  11  14    16680.63    16723.87    308.79 o 
   9  11  14    16278.13    17002.29    329.43 o 
  11  11  14     6535.47     6178.19    281.15 o 
 -10  12  14     7257.80     7654.56    275.07 o 
  -8  12  14     1338.64     1662.89    168.99 o 
  -6  12  14     1924.42     1546.54    178.50 o 
  -4  12  14      704.95      488.86    137.61 o 
  -2  12  14    12684.79    12831.07    294.33 o 
   0  12  14    10074.56     9045.84    224.61 o 
   2  12  14    12827.29    12766.81    258.19 o 
   4  12  14      705.24      462.36    116.27 o 
   6  12  14     2642.90     2203.56    141.12 o 
   8  12  14     1275.69     1154.48    136.67 o 
  10  12  14     6852.09     6821.81    206.78 o 
 -13  13  14    20493.77    19916.89    825.41 o 
 -11  13  14     2777.16     2757.54    270.59 o 
  -9  13  14     5390.07     5923.06    254.40 o 
  -7  13  14     7875.97     8315.64    283.05 o 
  -5  13  14    16489.41    15814.08    386.38 o 
  -3  13  14    24036.56    24413.84    494.96 o 
  -1  13  14    22773.35    24356.95    496.52 o 
   1  13  14    22758.18    23837.40    390.73 o 
   3  13  14    24814.30    24410.22    398.62 o 
   5  13  14    15166.79    14942.86    294.74 o 
   7  13  14     7699.71     7808.96    210.05 o 
   9  13  14     5569.85     5947.09    190.84 o 
  11  13  14     3016.41     2914.04    192.20 o 
  13  13  14    20101.79    20985.95    564.64 o 
 -12  14  14     2154.96     2149.68    401.56 o 
  -8  14  14    15545.81    16337.73    593.31 o 
  -4  14  14     3886.33     3936.61    312.36 o 
   0  14  14    38727.54    38165.96    876.35 o 
   4  14  14     4643.19     4358.13    261.48 o 
   8  14  14    16655.88    16730.83    441.72 o 
  12  14  14     2138.61     2717.82    271.31 o 
   0   1  15      712.41      667.46    151.42 o 
  -1   2  15     8469.55     7941.60    226.54 o 
   1   2  15     7412.03     6955.28    180.50 o 
  -2   3  15     1579.71     1886.03    113.26 o 
   0   3  15     4382.31     4586.85    161.15 o 
   2   3  15     1336.43     1643.73    103.86 o 
  -3   4  15     4833.59     5015.26    178.90 o 
  -1   4  15      627.27      736.13    106.04 o 
   1   4  15      638.46      753.09    101.01 o 
   3   4  15     3389.18     3728.09    138.77 o 
  -4   5  15     3649.77     3566.18    128.93 o 
  -2   5  15      477.14      516.91    112.70 o 
   0   5  15    42714.92    44575.10    683.98 o 
   2   5  15      486.96      503.16     92.83 o 
   4   5  15     4200.81     4320.38    149.68 o 
  -5   6  15     4213.66     4191.63    165.85 o 
  -3   6  15     1087.87      958.74    116.77 o 
  -1   6  15     1009.07      901.93    127.90 o 
   1   6  15      891.65      884.62    110.99 o 
   3   6  15     1377.37     1333.41    108.86 o 
   5   6  15     5115.42     5168.48    165.24 o 
  -6   7  15    12445.62    13314.75    294.31 o 
  -4   7  15     2801.13     3019.71    181.77 o 
  -2   7  15      864.80      903.10    127.38 o 
   0   7  15      294.61      247.14    100.83 o 
   2   7  15      638.00      771.44     99.42 o 
   4   7  15     2768.11     2670.43    140.27 o 
   6   7  15    13593.22    14502.73    286.61 o 
  -7   8  15     1032.03      929.40    133.94 o 
  -5   8  15     3654.58     3834.43    165.14 o 
  -3   8  15     8793.34     8247.87    239.81 o 
  -1   8  15     6060.05     6080.66    221.06 o 
   1   8  15     6094.19     6274.53    177.52 o 
   3   8  15     7906.32     7757.99    208.62 o 
   5   8  15     3498.97     3469.67    157.29 o 
   7   8  15     1007.75     1008.67    130.55 o 
  -8   9  15     3741.86     4061.14    215.63 o 
  -6   9  15    17023.33    17100.67    336.19 o 
  -4   9  15      778.08      606.26    134.22 o 
  -2   9  15     2448.47     2527.55    157.74 o 
   0   9  15      176.92        0.00    112.88 o 
   2   9  15     2484.41     2568.75    129.88 o 
   4   9  15      809.45     1007.80    113.80 o 
   6   9  15    15729.99    15997.52    321.18 o 
   8   9  15     3871.32     4029.67    178.92 o 
  -9  10  15     8185.94     8754.40    253.61 o 
  -7  10  15    17533.82    19083.01    387.51 o 
  -5  10  15     1757.28     1895.80    160.39 o 
  -3  10  15     1317.76     1446.70    151.48 o 
  -1  10  15     5577.79     4643.22    208.99 o 
   1  10  15     4939.70     4319.30    171.03 o 
   3  10  15     1828.51     2041.08    135.55 o 
   5  10  15     1592.75     1423.65    126.23 o 
   7  10  15    16310.91    17462.30    331.97 o 
   9  10  15     8924.89     8807.84    247.11 o 
 -10  11  15     5881.17     5861.89    236.33 o 
  -8  11  15     2680.71     2863.45    190.90 o 
  -6  11  15    13082.01    13548.39    328.59 o 
  -4  11  15     9113.09     8877.34    246.32 o 
  -2  11  15      377.12      129.46    122.76 o 
   0  11  15    32915.59    33440.25    534.66 o 
   2  11  15      335.39      244.33    115.62 o 
   4  11  15     9498.35     8926.26    225.89 o 
   6  11  15    12405.58    12194.27    265.36 o 
   8  11  15     2507.45     2843.00    168.39 o 
  10  11  15     6581.33     6635.11    227.93 o 
 -11  12  15    11994.66    12467.27    395.70 o 
  -9  12  15     3662.08     3645.85    252.29 o 
  -7  12  15     3489.98     3527.01    199.90 o 
  -5  12  15    12253.68    13383.42    330.69 o 
  -3  12  15     5029.28     4842.24    205.68 o 
  -1  12  15     4374.43     4741.35    222.54 o 
   1  12  15     4433.31     4580.95    175.36 o 
   3  12  15     4990.99     4601.81    169.90 o 
   5  12  15    13745.46    13512.53    289.49 o 
   7  12  15     3430.22     3467.90    164.63 o 
   9  12  15     3640.14     3500.92    178.31 o 
  11  12  15    11814.71    11346.46    279.54 o 
 -12  13  15    12296.47    12429.53    454.29 o 
 -10  13  15      477.23        0.00    181.81 o 
  -8  13  15     7740.91     8035.16    287.23 o 
  -6  13  15    10743.44    10928.43    307.30 o 
  -4  13  15    13979.46    14706.66    355.93 o 
  -2  13  15     5304.58     4942.31    231.08 o 
   0  13  15    13071.07    14294.34    353.54 o 
   2  13  15     5035.84     4978.69    185.50 o 
   4  13  15    15080.22    15800.03    311.98 o 
   6  13  15    10472.57    11015.73    262.58 o 
   8  13  15     7700.70     7620.08    224.51 o 
  10  13  15      465.91      235.24    138.54 o 
  12  13  15    12616.62    13403.37    321.13 o 
 -13  14  15     5997.36     5935.09    351.48 o 
 -11  14  15     1424.14      814.28    254.51 o 
  -9  14  15     5159.92     5227.43    258.60 o 
  -7  14  15      532.35       92.86    208.44 o 
  -5  14  15      995.41      506.02    175.71 o 
  -3  14  15     3182.86     3173.89    194.43 o 
  -1  14  15     8569.92     8969.86    293.63 o 
   1  14  15     8039.29     8260.31    240.66 o 
   3  14  15     2906.98     2765.53    176.18 o 
   5  14  15      616.73      347.26    137.18 o 
   7  14  15      655.66      756.34    144.06 o 
   9  14  15     4913.63     4934.18    209.51 o 
  11  14  15     1498.48     1197.47    170.85 o 
  13  14  15     6330.25     6658.64    266.22 o 
 -14  15  15      396.22        0.00    367.39 o 
 -10  15  15      480.53        0.00    323.90 o 
  -6  15  15     2308.10     1861.90    290.95 o 
  -2  15  15     3817.53     4652.82    452.93 o 
   2  15  15     3368.56     3163.23    248.78 o 
   6  15  15     2084.16     1547.51    231.10 o 
  10  15  15      526.59        4.46    252.98 o 
  14  15  15      490.21      786.73    297.56 o 
   0   0  16   460812.47   480349.50  13189.00 o 
  -2   2  16     7160.58     6423.99    320.19 o 
   0   2  16    20127.32    20046.70    387.61 o 
   2   2  16     5447.76     4731.86    243.85 o 
  -1   3  16    16353.63    15478.87    385.67 o 
   1   3  16    16238.28    15493.96    304.90 o 
  -4   4  16     1422.02     1560.12    184.64 o 
  -2   4  16     2994.44     2971.93    169.83 o 
   0   4  16        0.32        0.00     99.13 o 
   2   4  16     3032.58     3050.75    138.12 o 
   4   4  16     1108.32     1146.68    173.74 o 
  -3   5  16     2293.72     2072.35    180.56 o 
  -1   5  16     9981.35     9773.03    273.77 o 
   1   5  16     9395.80     8978.25    221.93 o 
   3   5  16     2414.77     2172.38    132.40 o 
  -6   6  16     2898.23     2767.24    216.70 o 
  -4   6  16     1139.08     1115.30    116.11 o 
  -2   6  16     6372.88     5882.19    203.17 o 
   0   6  16     1721.73     1786.11    137.78 o 
   2   6  16     6729.21     6261.82    175.06 o 
   4   6  16     1206.61     1386.10    134.56 o 
   6   6  16     1763.36     1893.63    238.54 o 
  -5   7  16       48.80        0.00    115.43 o 
  -3   7  16     8278.84     8065.74    260.98 o 
  -1   7  16     2899.46     2930.51    162.72 o 
   1   7  16     2779.03     2894.27    140.15 o 
   3   7  16     9050.29     9066.86    213.13 o 
   5   7  16       24.72        0.00    119.79 o 
  -8   8  16    52552.99    60401.61   1206.50 o 
  -6   8  16     1196.60     1494.25    144.55 o 
  -4   8  16     1117.95     1076.32    143.84 o 
  -2   8  16     1415.06     1688.94    165.59 o 
   0   8  16    38440.93    44809.10    628.71 o 
   2   8  16     1417.45     1761.33    121.26 o 
   4   8  16     1038.26      815.40    118.14 o 
   6   8  16     1194.55     1306.66    149.98 o 
   8   8  16    53132.91    59748.44   1221.58 o 
  -7   9  16       79.60        0.00    128.72 o 
  -5   9  16     3826.45     3576.43    186.64 o 
  -3   9  16    11117.76    10504.81    310.83 o 
  -1   9  16     1402.41     1471.92    167.13 o 
   1   9  16     1379.30     1331.88    127.59 o 
   3   9  16    11003.56    10903.93    235.68 o 
   5   9  16     3966.45     3761.82    160.28 o 
   7   9  16       67.61      150.57    141.03 o 
 -10  10  16    15034.44    15507.50    488.64 o 
  -8  10  16     2032.63     2177.61    168.56 o 
  -6  10  16     1988.09     1627.29    155.48 o 
  -4  10  16      395.11      170.40    154.20 o 
  -2  10  16    16678.93    16463.95    387.54 o 
   0  10  16      125.75        0.00    124.55 o 
   2  10  16    15981.94    16123.00    294.19 o 
   4  10  16      420.13      292.78    112.91 o 
   6  10  16     2390.56     2241.77    185.04 o 
   8  10  16     2031.51     1861.30    198.36 o 
  10  10  16    14403.93    13955.42    490.04 o 
  -9  11  16     2432.62     2182.08    189.66 o 
  -7  11  16      275.26      245.97    149.53 o 
  -5  11  16     1153.39     1001.79    159.99 o 
  -3  11  16      452.64      319.80    157.80 o 
  -1  11  16    13588.95    13120.86    347.36 o 
   1  11  16    12611.58    11999.84    286.84 o 
   3  11  16      497.68      455.55    124.86 o 
   5  11  16     1147.13     1033.80    131.30 o 
   7  11  16      672.21      711.26    152.66 o 
   9  11  16     2117.80     2324.67    187.99 o 
 -12  12  16     1712.40     1480.16    384.18 o 
 -10  12  16     1510.71     1684.92    204.63 o 
  -8  12  16      194.52      101.32    176.77 o 
  -6  12  16     5653.28     6297.99    255.43 o 
  -4  12  16      735.60      723.56    223.46 o 
  -2  12  16     4965.60     5202.23    256.57 o 
   0  12  16     5293.85     5328.76    311.52 o 
   2  12  16     4860.79     4919.43    184.71 o 
   4  12  16      704.58      859.95    138.19 o 
   6  12  16     5574.56     5901.92    195.23 o 
   8  12  16      132.18      134.06    152.12 o 
  10  12  16     1562.16     1498.66    178.60 o 
  12  12  16     1541.17     1312.19    265.52 o 
 -11  13  16      333.49      193.13    236.84 o 
  -9  13  16    12018.34    12825.20    379.80 o 
  -7  13  16    17216.64    17882.54    434.31 o 
  -5  13  16     1469.95     1292.52    202.34 o 
  -3  13  16      205.04      164.38    164.30 o 
  -1  13  16    12563.15    12590.44    358.35 o 
   1  13  16    13062.42    13914.66    296.18 o 
   3  13  16      190.92      164.70    133.76 o 
   5  13  16     1497.42     1322.65    162.20 o 
   7  13  16    16969.49    17681.16    385.29 o 
   9  13  16    12598.33    12855.33    309.13 o 
  11  13  16      252.63        0.00    227.74 o 
 -14  14  16     2322.65     1669.57    419.10 o 
 -12  14  16     1357.11      974.00    269.86 o 
 -10  14  16     2116.53     1694.32    217.67 o 
  -8  14  16     3937.74     3742.06    239.10 o 
  -6  14  16     2371.06     2214.66    230.55 o 
  -4  14  16     2873.02     2990.76    214.50 o 
  -2  14  16      739.32      727.26    178.34 o 
   0  14  16      122.98      142.88    164.31 o 
   2  14  16     1159.10      932.49    152.17 o 
   4  14  16     2875.64     2747.78    180.18 o 
   6  14  16     2051.74     2184.14    171.65 o 
   8  14  16     3940.28     3674.89    195.64 o 
  10  14  16     2576.07     2688.48    189.36 o 
  12  14  16     1400.12     1497.61    190.96 o 
  14  14  16     2947.46     2879.35    540.95 o 
 -13  15  16      580.71        0.00    265.46 o 
 -11  15  16     1718.43     1387.54    274.91 o 
  -9  15  16     1575.13     1363.46    215.76 o 
  -7  15  16     1869.71     1379.47    206.44 o 
  -5  15  16      348.00       35.50    174.50 o 
  -3  15  16     3313.41     2747.53    238.01 o 
  -1  15  16      166.64        0.00    190.07 o 
   1  15  16      211.17        0.00    141.14 o 
   3  15  16     2943.31     2935.40    178.28 o 
   5  15  16      212.26       60.42    143.77 o 
   7  15  16     1853.53     1697.12    163.88 o 
   9  15  16     1786.09     1929.30    181.80 o 
  11  15  16     2072.81     2101.13    209.40 o 
  13  15  16      446.67      350.41    212.12 o 
 -16  16  16     8709.73     6970.00   1015.83 o 
 -12  16  16      203.68        0.00    366.41 o 
  -8  16  16     1311.68     1267.17    300.98 o 
  -4  16  16     1042.41     1032.18    387.40 o 
   0  16  16     8805.81    10014.99    413.74 o 
   4  16  16     1118.26     1247.33    229.78 o 
   8  16  16      490.01      321.25    208.22 o 
  12  16  16      181.86      161.06    297.52 o 
  16  16  16     7427.01     7000.01    928.10 o 
   0   1  17     9102.80     8634.45    276.70 o 
  -1   2  17     5848.14     5903.91    254.14 o 
   1   2  17     5810.49     6334.83    226.43 o 
  -2   3  17     1555.31     1269.55    178.20 o 
   0   3  17       27.43      152.56    144.39 o 
   2   3  17     1799.52     1759.46    160.62 o 
  -3   4  17     2418.23     2103.44    178.89 o 
  -1   4  17      642.65      434.62    162.67 o 
   1   4  17      536.40      470.11    120.97 o 
   3   4  17     2655.87     2386.88    144.63 o 
  -4   5  17    11055.27    11121.00    322.93 o 
  -2   5  17      270.42      276.45    160.28 o 
   0   5  17    13306.04    12895.04    315.72 o 
   2   5  17      146.35       87.63    107.32 o 
   4   5  17    12098.67    11735.49    281.34 o 
  -5   6  17     2554.03     2370.79    186.51 o 
  -3   6  17     1432.53     1506.05    146.09 o 
  -1   6  17     8019.42     7848.76    253.53 o 
   1   6  17     7339.95     7045.39    204.52 o 
   3   6  17     1370.62     1426.02    131.54 o 
   5   6  17     2314.61     2416.18    158.40 o 
  -6   7  17     4622.85     4812.18    205.94 o 
  -4   7  17     3361.84     3350.97    195.83 o 
  -2   7  17     6258.52     5976.76    211.48 o 
   0   7  17       25.47        0.00    128.75 o 
   2   7  17     5623.74     5561.72    188.41 o 
   4   7  17     3486.63     3501.92    169.23 o 
   6   7  17     4186.30     4303.84    194.57 o 
  -7   8  17        9.57       80.18    142.60 o 
  -5   8  17    10056.83    10165.52    286.66 o 
  -3   8  17    10720.90    10076.50    301.04 o 
  -1   8  17     1812.13     1793.64    159.28 o 
   1   8  17     1693.35     1709.43    132.94 o 
   3   8  17    10615.36     9776.32    250.13 o 
   5   8  17     9773.15     9831.70    253.56 o 
   7   8  17        3.13        0.00    168.54 o 
  -8   9  17       70.94        0.00    149.73 o 
  -6   9  17     7057.54     7539.54    250.99 o 
  -4   9  17      194.80        0.00    151.85 o 
  -2   9  17     6056.79     6044.20    244.67 o 
   0   9  17        9.80        0.00    122.75 o 
   2   9  17     6781.81     6830.40    200.91 o 
   4   9  17      165.50        0.00    123.32 o 
   6   9  17     7920.19     8538.19    255.75 o 
   8   9  17       62.90        0.00    145.93 o 
  -9  10  17     7491.86     8056.25    252.69 o 
  -7  10  17     3284.46     3731.03    205.80 o 
  -5  10  17     2720.09     2586.76    206.59 o 
  -3  10  17     1777.13     1555.13    181.93 o 
  -1  10  17     9138.22     8649.96    292.61 o 
   1  10  17    10290.06     9970.39    244.73 o 
   3  10  17     2008.50     2016.39    148.85 o 
   5  10  17     2624.84     2477.80    165.00 o 
   7  10  17     3649.10     3987.92    204.91 o 
   9  10  17     7907.68     8177.34    264.35 o 
 -10  11  17     1692.99     1828.04    190.62 o 
  -8  11  17     5994.76     5910.64    256.02 o 
  -6  11  17     7298.15     7483.37    300.56 o 
  -4  11  17     3026.22     3407.18    212.22 o 
  -2  11  17      565.34      678.73    171.37 o 
   0  11  17    27483.98    26283.43    491.47 o 
   2  11  17      688.51      664.33    128.21 o 
   4  11  17     2758.67     2815.75    164.71 o 
   6  11  17     7663.28     7553.64    226.40 o 
   8  11  17     5453.42     4861.38    225.91 o 
  10  11  17     1639.26     1482.21    188.80 o 
 -11  12  17     4524.15     4825.54    315.93 o 
  -9  12  17      223.06        0.00    194.35 o 
  -7  12  17     4638.92     4879.86    264.61 o 
  -5  12  17    16357.61    16583.89    590.18 o 
  -3  12  17    17115.76    16723.98    444.50 o 
  -1  12  17     1304.33     1572.04    204.54 o 
   1  12  17     1381.20     1352.56    152.87 o 
   3  12  17    16524.39    16252.38    313.10 o 
   5  12  17    16350.96    16111.85    330.05 o 
   7  12  17     4540.29     4651.29    213.20 o 
   9  12  17      232.27      139.39    167.17 o 
  11  12  17     4598.33     4632.87    219.56 o 
 -12  13  17     6176.76     5916.03    373.59 o 
 -10  13  17     3694.34     3773.03    247.72 o 
  -8  13  17     4035.51     3983.62    339.64 o 
  -6  13  17     2203.05     2184.27    231.00 o 
  -4  13  17     4007.63     3349.52    245.49 o 
  -2  13  17      889.68      924.31    202.77 o 
   0  13  17     2408.05     2926.35    233.01 o 
   2  13  17      830.73      738.58    149.87 o 
   4  13  17     3309.36     2943.82    186.24 o 
   6  13  17     2319.61     2534.44    195.42 o 
   8  13  17     3992.06     4335.37    226.04 o 
  10  13  17     3509.11     3870.17    214.37 o 
  12  13  17     6301.74     6433.11    245.59 o 
 -13  14  17     1120.51      818.29    280.26 o 
 -11  14  17     2093.81     1882.95    279.35 o 
  -9  14  17      998.21      690.28    222.71 o 
  -7  14  17     1209.65     1102.30    219.88 o 
  -5  14  17     2995.17     2600.66    242.12 o 
  -3  14  17      260.26        0.00    168.88 o 
  -1  14  17     9944.99     9888.24    326.08 o 
   1  14  17    10761.47    11136.20    302.47 o 
   3  14  17      268.56      262.55    157.67 o 
   5  14  17     3390.69     3385.40    208.93 o 
   7  14  17      888.96      709.74    167.47 o 
   9  14  17      867.47     1155.37    178.98 o 
  11  14  17     1736.24     1803.12    198.29 o 
  13  14  17     1251.39     1169.04    199.04 o 
 -14  15  17      477.77        0.00    282.66 o 
 -12  15  17     1949.65     1974.43    296.73 o 
 -10  15  17     5694.02     5015.29    371.84 o 
  -8  15  17     1040.42      946.74    225.87 o 
  -6  15  17     6307.49     5804.45    305.25 o 
  -4  15  17     2032.44     2025.35    232.15 o 
  -2  15  17     1756.53     1128.95    226.21 o 
   0  15  17      341.78      288.47    188.65 o 
   2  15  17     1277.60      808.30    162.38 o 
   4  15  17     2086.48     2225.11    185.60 o 
   6  15  17     7296.68     7651.60    256.10 o 
   8  15  17      914.03      892.38    177.35 o 
  10  15  17     5070.60     5041.63    241.11 o 
  12  15  17     1884.54     1981.35    223.36 o 
  14  15  17      480.12      436.77    233.82 o 
 -15  16  17       42.31        0.00    275.66 o 
 -13  16  17       10.67        0.00    286.17 o 
 -11  16  17     4982.99     4764.34    381.10 o 
  -9  16  17      474.39      132.40    221.13 o 
  -7  16  17      334.56      671.08    247.62 o 
  -5  16  17     5495.70     6145.10    338.49 o 
  -3  16  17      170.53      133.44    198.10 o 
  -1  16  17      741.78      668.34    209.35 o 
   1  16  17      740.40      233.56    168.04 o 
   3  16  17       80.72        0.00    145.70 o 
   5  16  17     5911.21     6108.47    232.18 o 
   7  16  17      280.61        0.00    163.32 o 
   9  16  17      471.98      396.30    171.18 o 
  11  16  17     4628.63     4637.33    308.89 o 
  13  16  17       30.17        0.00    264.49 o 
  15  16  17       17.55       71.56    251.20 o 
 -14  17  17      737.13        0.00    426.85 o 
 -10  17  17     6717.59     6711.37    842.68 o 
  -6  17  17      802.94      162.06    446.66 o 
  -2  17  17      886.59      829.67    295.34 o 
   2  17  17      858.07     1302.24    239.04 o 
   6  17  17      488.71      214.64    231.01 o 
  10  17  17     7594.51     7503.11    426.86 o 
  14  17  17      480.59      519.03    358.37 o 
  -1   1  18    14394.26    15245.71    546.72 o 
   1   1  18    13461.39    13231.33    531.00 o 
   0   2  18    20770.80    20455.61    453.93 o 
  -3   3  18     2332.23     2373.57    273.57 o 
  -1   3  18     5169.54     5055.77    251.79 o 
   1   3  18     4996.62     4633.04    228.52 o 
   3   3  18     2238.93     1974.67    267.47 o 
  -2   4  18    11579.46    12034.07    378.14 o 
   0   4  18      143.11      114.85    153.94 o 
   2   4  18    11924.20    12393.57    330.75 o 
  -5   5  18     4832.24     4529.06    319.02 o 
  -3   5  18     1214.26      935.99    185.85 o 
  -1   5  18     4267.60     3936.19    234.60 o 
   1   5  18     3654.51     3640.99    199.57 o 
   3   5  18      951.26      760.71    157.28 o 
   5   5  18     4718.16     4290.47    266.27 o 
  -4   6  18     1809.40     1797.87    201.87 o 
  -2   6  18     1164.22     1132.29    191.26 o 
   0   6  18     2867.37     2285.96    195.86 o 
   2   6  18     1165.05     1078.70    165.20 o 
   4   6  18     1466.26     1384.25    153.92 o 
  -7   7  18     2155.78     1691.34    270.45 o 
  -5   7  18     5790.38     5603.05    257.28 o 
  -3   7  18     1933.55     2019.63    182.32 o 
  -1   7  18     5740.73     4891.58    253.32 o 
   1   7  18     4996.13     4456.32    195.76 o 
   3   7  18     1956.37     2075.88    163.36 o 
   5   7  18     6538.55     6115.61    219.94 o 
   7   7  18     1917.55     1941.27    240.82 o 
  -6   8  18      721.14      520.25    193.54 o 
  -4   8  18      169.46        0.00    172.22 o 
  -2   8  18     6211.99     6535.32    252.88 o 
   0   8  18       94.69        0.00    132.02 o 
   2   8  18     6574.46     6639.04    229.32 o 
   4   8  18      150.27        0.00    125.57 o 
   6   8  18      937.25      957.24    156.89 o 
  -9   9  18     1730.64     1569.36    283.46 o 
  -7   9  18      267.03       76.91    168.24 o 
  -5   9  18     1234.51     1130.78    200.05 o 
  -3   9  18     1969.42     2142.31    196.19 o 
  -1   9  18     8674.86     8645.76    269.70 o 
   1   9  18     9809.03     9638.25    254.09 o 
   3   9  18     2150.80     2701.34    165.85 o 
   5   9  18     1073.93     1056.53    149.48 o 
   7   9  18      189.16       99.80    152.18 o 
   9   9  18     1638.24     1628.82    253.41 o 
  -8  10  18     2698.92     2089.01    207.13 o 
  -6  10  18       55.32        0.00    164.16 o 
  -4  10  18    17465.94    19085.44    440.62 o 
  -2  10  18     1845.57     1717.02    190.73 o 
   0  10  18     8217.22     8227.85    254.10 o 
   2  10  18     1845.39     2039.17    152.95 o 
   4  10  18    17380.05    18683.01    387.45 o 
   6  10  18       55.18       85.59    140.58 o 
   8  10  18     2561.38     2660.08    195.12 o 
 -11  11  18     2961.30     2994.25    684.53 o 
  -9  11  18     3350.16     3443.45    248.25 o 
  -7  11  18     1408.54     1618.13    217.97 o 
  -5  11  18     5201.92     5692.27    278.53 o 
  -3  11  18      545.05      497.34    176.35 o 
  -1  11  18      757.95      850.81    178.73 o 
   1  11  18     1095.87     1108.77    145.43 o 
   3  11  18      366.92      213.16    134.80 o 
   5  11  18     5295.00     5556.44    216.26 o 
   7  11  18     1857.09     1905.55    170.87 o 
   9  11  18     3098.07     3392.22    214.57 o 
  11  11  18     2855.70     2847.03    328.49 o 
 -10  12  18     8085.11     8742.29    426.34 o 
  -8  12  18     5732.51     5916.69    292.03 o 
  -6  12  18     3775.97     3546.17    253.55 o 
  -4  12  18     1261.69     1110.27    211.15 o 
  -2  12  18     9007.75     9162.41    389.76 o 
   0  12  18     2006.75     1681.97    203.67 o 
   2  12  18     8298.71     8495.12    254.79 o 
   4  12  18     1263.92     1415.05    157.59 o 
   6  12  18     3819.11     3536.70    194.68 o 
   8  12  18     5802.39     5823.03    245.80 o 
  10  12  18     7697.90     7761.73    279.25 o 
 -13  13  18    11438.01    11427.73    777.32 o 
 -11  13  18      525.59      410.00    294.10 o 
  -9  13  18      644.04      336.42    212.27 o 
  -7  13  18       78.05        0.00    193.48 o 
  -5  13  18     1634.18     1189.34    219.82 o 
  -3  13  18     6681.35     7193.90    329.62 o 
  -1  13  18    10832.44    11589.50    385.45 o 
   1  13  18    11027.21    11334.27    308.75 o 
   3  13  18     7508.01     7583.53    260.19 o 
   5  13  18     1293.13     1098.78    177.31 o 
   7  13  18       92.26        0.00    160.86 o 
   9  13  18      642.77      392.71    186.39 o 
  11  13  18      763.66      914.30    187.99 o 
  13  13  18    10839.63    10278.45    426.16 o 
 -12  14  18     6702.50     6598.21    415.61 o 
 -10  14  18      348.61      271.79    247.91 o 
  -8  14  18     3046.53     3128.38    259.25 o 
  -6  14  18     1273.83     1119.94    232.79 o 
  -4  14  18     6846.65     6900.31    310.58 o 
  -2  14  18      187.49        0.00    192.89 o 
   0  14  18     3403.22     3366.81    331.81 o 
   2  14  18      187.95      146.69    173.30 o 
   4  14  18     5983.29     6015.40    249.45 o 
   6  14  18     1271.66     1197.32    185.10 o 
   8  14  18     3143.76     3085.05    207.78 o 
  10  14  18      348.66      249.23    180.78 o 
  12  14  18     6975.89     6851.55    272.21 o 
 -15  15  18     1243.38      619.15    764.18 o 
 -13  15  18      204.57        0.00    345.35 o 
 -11  15  18      989.94      578.62    304.25 o 
  -9  15  18     1039.08      640.94    233.18 o 
  -7  15  18      721.55      748.48    227.90 o 
  -5  15  18      993.38      538.38    218.68 o 
  -3  15  18     1092.54      987.17    249.67 o 
  -1  15  18      492.06      491.85    235.42 o 
   1  15  18      652.02      420.31    199.26 o 
   3  15  18     1528.06     1767.52    212.84 o 
   5  15  18     1246.52     1141.42    177.61 o 
   7  15  18      547.05      720.59    177.56 o 
   9  15  18      888.33      723.84    183.86 o 
  11  15  18      948.62      662.59    191.97 o 
  13  15  18       84.66       25.51    195.86 o 
  15  15  18     1101.63      680.26    370.51 o 
 -14  16  18      205.00        0.00    319.91 o 
 -12  16  18     2381.48     1712.18    345.99 o 
 -10  16  18     2483.82     1585.16    328.60 o 
  -8  16  18      744.42      516.28    251.68 o 
  -6  16  18      834.02      722.58    254.76 o 
  -4  16  18     3443.89     3376.49    298.44 o 
  -2  16  18      262.15      162.00    209.60 o 
   0  16  18     1439.60     1002.36    197.51 o 
   2  16  18      113.23      100.69    160.48 o 
   4  16  18     3454.77     3500.76    226.27 o 
   6  16  18     1083.39      733.90    176.30 o 
   8  16  18      746.09      508.43    183.86 o 
  10  16  18     2458.06     2779.14    234.57 o 
  12  16  18     2335.51     2247.90    245.99 o 
  14  16  18      302.85      269.69    244.04 o 
 -17  17  18     1049.52       33.63    572.76 o 
 -15  17  18      238.78        0.00    322.18 o 
 -13  17  18      614.87      168.74    378.11 o 
 -11  17  18        0.30        0.00    331.80 o 
  -9  17  18     1651.65     1490.92    277.52 o 
  -7  17  18      664.40      490.65    258.83 o 
  -5  17  18      154.29        0.00    243.06 o 
  -3  17  18     1193.60     1330.26    219.57 o 
  -1  17  18     3551.25     4128.27    266.26 o 
   1  17  18     3089.47     3392.21    227.41 o 
   3  17  18     1101.73     1420.89    190.74 o 
   5  17  18      121.88        0.00    179.95 o 
   7  17  18      575.38      380.17    194.19 o 
   9  17  18     1580.96     1869.70    225.42 o 
  11  17  18       20.13      262.84    211.82 o 
  13  17  18      687.44      563.02    276.87 o 
  15  17  18      127.93        0.00    253.85 o 
  17  17  18     1013.66      708.92    404.82 o 
 -16  18  18       52.55        0.00    801.12 o 
 -12  18  18     8528.99     7506.01    743.22 o 
  -8  18  18     4191.53     4273.65    472.04 o 
  -4  18  18    10471.44    11567.44    640.31 o 
   0  18  18     4508.87     5417.80    367.15 o 
   4  18  18    11079.46    11741.16    614.21 o 
   8  18  18     4218.09     4274.00    367.76 o 
  12  18  18     7885.89     7998.17    590.26 o 
  16  18  18       57.29      994.24    549.26 o 
   0   1  19     7453.94     7469.18    279.54 o 
  -1   2  19     8782.19     8424.60    312.66 o 
   1   2  19     8078.02     8136.65    271.28 o 
  -2   3  19     3303.74     3382.23    236.88 o 
   0   3  19     6081.93     6350.38    264.15 o 
   2   3  19     3644.95     3857.98    212.02 o 
  -3   4  19     2957.30     3233.48    232.23 o 
  -1   4  19     2306.86     2345.81    205.93 o 
   1   4  19     3359.14     3361.76    239.23 o 
   3   4  19     2734.69     2875.44    197.96 o 
  -4   5  19     5852.73     5712.46    274.29 o 
  -2   5  19     2059.48     1703.36    207.41 o 
   0   5  19     1666.91     1557.51    192.69 o 
   2   5  19     1649.34     1418.69    201.75 o 
   4   5  19     6007.50     6090.47    243.97 o 
  -5   6  19     7149.48     7069.58    276.78 o 
  -3   6  19      955.35      567.74    192.67 o 
  -1   6  19     2272.49     2151.47    218.05 o 
   1   6  19     1906.56     1857.56    199.00 o 
   3   6  19      801.55      307.78    162.75 o 
   5   6  19     8045.02     7909.90    296.39 o 
  -6   7  19      408.52      485.59    177.54 o 
  -4   7  19        3.87        0.00    174.95 o 
  -2   7  19     2587.28     2242.98    284.71 o 
   0   7  19     3919.53     3886.47    233.74 o 
   2   7  19     2012.02     1792.83    188.85 o 
   4   7  19       78.48        0.00    156.73 o 
   6   7  19      546.07      653.76    194.02 o 
  -7   8  19      881.18      548.98    181.65 o 
  -5   8  19     1478.30      994.43    206.70 o 
  -3   8  19     1770.55     1342.30    214.20 o 
  -1   8  19     7044.70     7018.10    300.52 o 
   1   8  19     7202.54     7191.46    283.40 o 
   3   8  19     1694.47     1667.21    190.78 o 
   5   8  19     1660.93     1779.62    211.18 o 
   7   8  19      602.02      346.63    155.19 o 
  -8   9  19     2764.59     2667.85    219.09 o 
  -6   9  19     3514.48     3580.20    250.16 o 
  -4   9  19     2499.55     1984.16    223.99 o 
  -2   9  19      193.92        0.00    162.91 o 
   0   9  19      204.55        3.27    157.41 o 
   2   9  19      137.50      226.11    163.91 o 
   4   9  19     2386.89     2197.74    184.23 o 
   6   9  19     3569.63     4108.72    196.50 o 
   8   9  19     2507.81     2435.33    194.03 o 
  -9  10  19     3228.80     3316.83    233.37 o 
  -7  10  19     1841.18     1968.70    212.60 o 
  -5  10  19     4614.02     4632.92    270.83 o 
  -3  10  19      620.74      495.27    199.59 o 
  -1  10  19     1452.72     1397.06    194.09 o 
   1  10  19     1734.57     1544.53    187.87 o 
   3  10  19      451.24      290.13    157.24 o 
   5  10  19     4617.96     4987.70    226.54 o 
   7  10  19     2313.57     2549.25    180.29 o 
   9  10  19     3105.02     3640.55    217.31 o 
 -10  11  19      862.79      265.83    263.24 o 
  -8  11  19     1084.99      867.79    216.90 o 
  -6  11  19      898.16      605.91    234.29 o 
  -4  11  19      809.29      553.95    229.41 o 
  -2  11  19      386.52      129.19    211.27 o 
   0  11  19       42.04       69.65    149.88 o 
   2  11  19      414.46      410.82    152.01 o 
   4  11  19      819.16      844.57    169.72 o 
   6  11  19     1100.10     1326.89    167.42 o 
   8  11  19     1076.13     1317.27    173.14 o 
  10  11  19      785.80      824.05    185.80 o 
 -11  12  19     1501.71     1635.56    360.04 o 
  -9  12  19     2785.40     2406.83    273.74 o 
  -7  12  19     1043.76      934.15    243.37 o 
  -5  12  19     5852.38     5856.10    326.25 o 
  -3  12  19     2150.91     1880.96    255.75 o 
  -1  12  19     9481.05     9946.72    349.11 o 
   1  12  19     8986.04     8592.14    293.44 o 
   3  12  19     2296.73     1957.45    189.88 o 
   5  12  19     5455.02     5370.23    233.23 o 
   7  12  19      783.79      662.26    189.16 o 
   9  12  19     2752.01     2640.27    211.88 o 
  11  12  19     1562.34     1459.65    205.54 o 
 -12  13  19      271.88        0.00    335.26 o 
 -10  13  19      709.06      259.44    280.36 o 
  -8  13  19     1752.91     1486.05    261.54 o 
  -6  13  19     2181.86     2225.15    270.84 o 
  -4  13  19      498.14       51.76    203.27 o 
  -2  13  19     2934.91     3471.33    258.72 o 
   0  13  19     1022.13      731.96    234.51 o 
   2  13  19     3142.17     3915.87    236.61 o 
   4  13  19      566.93      404.64    169.28 o 
   6  13  19     2636.04     2380.55    203.33 o 
   8  13  19     1895.81     2102.69    267.17 o 
  10  13  19      521.78      631.79    198.56 o 
  12  13  19      186.78      170.35    184.48 o 
 -13  14  19     1035.41      195.75    361.33 o 
 -11  14  19     1082.53      576.26    360.30 o 
  -9  14  19     2134.83     1609.61    275.33 o 
  -7  14  19      586.36       30.36    237.51 o 
  -5  14  19      250.13        0.00    212.18 o 
  -3  14  19     2891.50     2540.24    250.74 o 
  -1  14  19     1661.77     1613.52    260.61 o 
   1  14  19     2029.68     1630.89    266.44 o 
   3  14  19     3257.76     3623.02    233.84 o 
   5  14  19      363.19      525.96    181.62 o 
   7  14  19      348.07        0.00    171.81 o 
   9  14  19     2362.51     2568.04    215.99 o 
  11  14  19     1223.88     1346.09    200.49 o 
  13  14  19      844.27      920.49    211.07 o 
 -14  15  19      778.21       15.33    378.29 o 
 -12  15  19     1186.08      779.91    503.52 o 
 -10  15  19     1218.09      176.88    348.42 o 
  -8  15  19      239.87        0.00    237.76 o 
  -6  15  19      519.27      306.73    227.71 o 
  -4  15  19     1849.79     1970.25    271.69 o 
  -2  15  19      555.88      386.44    241.81 o 
   0  15  19      208.18      109.82    231.11 o 
   2  15  19      642.51      525.02    263.88 o 
   4  15  19     1258.51     1275.85    192.95 o 
   6  15  19      546.89      639.99    185.89 o 
   8  15  19      236.88       55.51    182.79 o 
  10  15  19     1316.46     1679.35    207.38 o 
  12  15  19     1268.90     1450.50    213.63 o 
  14  15  19      727.39      671.32    252.95 o 
 -15  16  19       60.35        0.00    376.29 o 
 -13  16  19      351.31        0.00    393.22 o 
 -11  16  19      168.40        0.00    407.74 o 
  -9  16  19     1106.34     1033.99    369.22 o 
  -7  16  19      634.11      387.80    259.01 o 
  -5  16  19      656.27      746.58    259.84 o 
  -3  16  19     1040.45      951.05    260.90 o 
  -1  16  19      878.39      573.45    232.58 o 
   1  16  19      911.73      781.62    237.70 o 
   3  16  19     1035.88      950.93    205.55 o 
   5  16  19      763.09      349.19    178.48 o 
   7  16  19      527.24      228.14    181.60 o 
   9  16  19     1109.81     1088.80    203.76 o 
  11  16  19      163.75      192.56    202.67 o 
  13  16  19      442.21      406.77    224.51 o 
  15  16  19       92.48        0.00    250.96 o 
 -16  17  19       51.31        0.00    385.18 o 
 -14  17  19      282.65        0.00    436.89 o 
 -12  17  19     4539.13     3752.54    536.10 o 
 -10  17  19     1082.79     1100.34    448.19 o 
  -8  17  19      142.71        0.00    291.33 o 
  -6  17  19      643.98      563.97    263.53 o 
  -4  17  19     3666.78     4297.33    485.56 o 
  -2  17  19     1877.28     2086.45    289.63 o 
   0  17  19       89.32        0.00    210.43 o 
   2  17  19     1755.21     2117.89    251.54 o 
   4  17  19     4055.94     4111.35    256.08 o 
   6  17  19      531.15      578.31    188.69 o 
   8  17  19       81.22        0.00    184.74 o 
  10  17  19     1023.20     1181.08    222.78 o 
  12  17  19     4505.95     4729.61    294.35 o 
  14  17  19      286.13      972.06    276.90 o 
  16  17  19      118.45        0.00    268.81 o 
 -15  18  19      163.95        0.00    446.80 o 
 -13  18  19     1697.60     1081.18    588.62 o 
 -11  18  19      113.89      303.67    441.70 o 
  -9  18  19     1679.59     1060.40    378.17 o 
  -7  18  19     1004.44     1053.72    296.29 o 
  -5  18  19       60.64        0.00    259.22 o 
  -3  18  19     2811.08     3109.48    285.89 o 
  -1  18  19     2882.52     2897.56    236.71 o 
   1  18  19     2897.36     3149.76    255.87 o 
   3  18  19     2610.64     3272.82    236.12 o 
   5  18  19       72.27        0.00    201.19 o 
   7  18  19     1248.83     1076.05    206.48 o 
   9  18  19     1637.88     1749.10    231.07 o 
  11  18  19       96.15       53.48    219.04 o 
  13  18  19     1950.64     2197.63    337.62 o 
  15  18  19      217.22      180.58    272.29 o 
 -14  19  19      779.97     1080.48    923.48 o 
 -10  19  19      265.93        0.00    501.28 o 
  -6  19  19     1169.82      897.74    432.70 o 
  -2  19  19      505.66      592.79    322.66 o 
   2  19  19      597.45      600.31    336.87 o 
   6  19  19     1127.51      916.24    308.22 o 
  10  19  19      266.00      198.62    310.03 o 
  14  19  19      865.12     1588.19    426.16 o 
   0   0  20     3621.67     3487.93    464.52 o 
  -2   2  20    10102.14    10199.80    588.16 o 
   0   2  20      932.23      336.07    180.61 o 
   2   2  20     8216.06     8568.47    438.22 o 
  -1   3  20     1105.05     1281.15    198.65 o 
   1   3  20      554.95      555.48    220.01 o 
  -4   4  20     5887.88     4946.51    426.67 o 
  -2   4  20      140.19       53.92    189.95 o 
   0   4  20     5958.75     5686.92    266.16 o 
   2   4  20      141.31        0.00    161.66 o 
   4   4  20     5190.33     4773.58    316.99 o 
  -3   5  20     3711.99     3597.20    247.73 o 
  -1   5  20      259.93      143.35    180.33 o 
   1   5  20      653.41      789.74    191.62 o 
   3   5  20     3613.39     3290.93    217.73 o 
  -6   6  20     5477.61     5680.98    376.15 o 
  -4   6  20     3260.80     3148.71    262.36 o 
  -2   6  20     4704.88     4829.56    277.23 o 
   0   6  20      200.51        0.00    175.19 o 
   2   6  20     6048.57     6035.36    254.99 o 
   4   6  20     3265.63     3156.67    217.90 o 
   6   6  20     6049.84     5524.16    383.29 o 
  -5   7  20     3232.29     2928.86    245.36 o 
  -3   7  20     1780.93     1273.87    217.61 o 
  -1   7  20     3928.91     3994.01    294.06 o 
   1   7  20     3803.17     3651.35    240.41 o 
   3   7  20     2187.74     1899.26    205.55 o 
   5   7  20     4089.83     3610.05    225.71 o 
  -8   8  20      271.52        0.00    255.56 o 
  -6   8  20     3166.74     3644.04    287.63 o 
  -4   8  20       37.21        0.00    185.18 o 
  -2   8  20     1564.16     1204.29    308.12 o 
   0   8  20     2652.71     2431.51    223.89 o 
   2   8  20     1577.15     1333.21    191.05 o 
   4   8  20       56.91      211.42    170.35 o 
   6   8  20     3215.39     3392.07    227.70 o 
   8   8  20      241.49        0.00    273.21 o 
  -7   9  20      199.02        0.00    175.80 o 
  -5   9  20     2741.93     2677.53    242.59 o 
  -3   9  20     2127.35     2506.44    266.03 o 
  -1   9  20     2009.97     2036.68    218.89 o 
   1   9  20     1933.05     1837.72    215.80 o 
   3   9  20     1398.19     1363.15    194.49 o 
   5   9  20     1902.01     1312.93    195.68 o 
   7   9  20      251.82      259.53    184.25 o 
 -10  10  20     5673.62     5970.97    480.62 o 
  -8  10  20     3230.68     3251.03    260.32 o 
  -6  10  20     1763.69     1347.89    224.01 o 
  -4  10  20      823.17      314.52    209.52 o 
  -2  10  20     3660.14     3927.57    268.31 o 
   0  10  20     9771.06     9095.87    301.66 o 
   2  10  20     3695.34     4140.20    237.70 o 
   4  10  20      819.45      599.79    186.57 o 
   6  10  20     1120.23      672.07    190.27 o 
   8  10  20     3200.80     3339.63    261.14 o 
  10  10  20     6521.07     7048.01    382.72 o 
  -9  11  20     1019.77      943.88    225.08 o 
  -7  11  20     1824.96     1824.87    266.98 o 
  -5  11  20     1031.58      520.32    239.37 o 
  -3  11  20     6772.75     6378.21    338.25 o 
  -1  11  20     3013.88     3359.81    243.33 o 
   1  11  20     3279.03     3547.77    229.46 o 
   3  11  20     6644.51     6515.46    277.80 o 
   5  11  20     1038.09     1018.83    196.38 o 
   7  11  20     1222.56      958.52    185.56 o 
   9  11  20     1555.68     1534.09    196.01 o 
 -12  12  20    11745.08    11797.72    811.04 o 
 -10  12  20      510.91        0.00    266.70 o 
  -8  12  20      156.79        0.00    233.72 o 
  -6  12  20      174.12        0.00    222.51 o 
  -4  12  20    10800.08    10426.13    418.70 o 
  -2  12  20      188.27      115.86    283.93 o 
   0  12  20      532.18      250.28    196.17 o 
   2  12  20      187.47      216.19    182.81 o 
   4  12  20    12590.76    12800.26    393.09 o 
   6  12  20      173.61        0.00    191.86 o 
   8  12  20      138.29        0.00    191.47 o 
  10  12  20      512.51      441.08    190.07 o 
  12  12  20    11180.46    11236.11    997.32 o 
 -11  13  20      906.96        0.00    338.91 o 
  -9  13  20      224.53        0.00    322.48 o 
  -7  13  20      879.29      583.29    253.13 o 
  -5  13  20      715.03      549.55    260.53 o 
  -3  13  20     2387.71     2092.61    275.98 o 
  -1  13  20     3829.41     3683.74    280.13 o 
   1  13  20     3600.27     4049.34    261.59 o 
   3  13  20     2224.87     2236.37    240.18 o 
   5  13  20      741.37      912.71    214.43 o 
   7  13  20      640.62      724.23    216.08 o 
   9  13  20      108.45      213.61    194.64 o 
  11  13  20      819.85      774.55    202.61 o 
 -14  14  20      690.29        0.00    527.23 o 
 -12  14  20      996.02       44.62    367.70 o 
 -10  14  20      256.03        0.00    328.10 o 
  -8  14  20      304.76        0.00    329.02 o 
  -6  14  20      207.07        0.00    237.50 o 
  -4  14  20     1374.49      650.29    259.92 o 
  -2  14  20      933.18     1037.98    363.72 o 
   0  14  20      191.82      167.98    249.25 o 
   2  14  20      969.91     1317.98    225.46 o 
   4  14  20     1377.89     1475.58    214.42 o 
   6  14  20       70.21       16.46    203.94 o 
   8  14  20      310.16       90.60    191.64 o 
  10  14  20       95.59      140.51    191.41 o 
  12  14  20      993.64     1011.90    210.08 o 
  14  14  20      776.47      709.72    308.82 o 
 -13  15  20     2680.00     2034.79    425.69 o 
 -11  15  20     2087.60     1254.51    392.15 o 
  -9  15  20      469.01       43.94    308.68 o 
  -7  15  20      318.10        0.00    249.58 o 
  -5  15  20      228.71        0.00    273.45 o 
  -3  15  20     1434.29     1590.50    342.86 o 
  -1  15  20      191.13        0.00    246.17 o 
   1  15  20      202.60       22.70    224.71 o 
   3  15  20     1360.75     1656.29    219.07 o 
   5  15  20       68.73      158.85    195.11 o 
   7  15  20      307.55        0.00    200.57 o 
   9  15  20      522.09       95.65    195.56 o 
  11  15  20     2218.74     2303.32    228.05 o 
  13  15  20     2859.11     2786.83    250.75 o 
 -16  16  20       61.81        0.00    545.92 o 
 -14  16  20      355.31        0.00    380.64 o 
 -12  16  20      486.20        0.00    371.98 o 
 -10  16  20      819.54      369.76    431.83 o 
  -8  16  20      160.95        0.00    282.45 o 
  -6  16  20      697.24      222.63    383.38 o 
  -4  16  20     1249.50      796.41    307.44 o 
  -2  16  20     1102.50     1176.60    310.92 o 
   0  16  20      611.26      278.31    237.44 o 
   2  16  20     1081.70      983.26    248.43 o 
   4  16  20     1132.50      861.37    215.19 o 
   6  16  20      672.28      253.77    200.24 o 
   8  16  20      123.69        0.00    194.12 o 
  10  16  20      851.35      243.06    220.74 o 
  12  16  20      453.02      560.36    220.50 o 
  14  16  20      354.81      700.17    260.81 o 
  16  16  20       39.82      371.03    394.52 o 
 -15  17  20       14.22        0.00    456.14 o 
 -13  17  20     2158.54     1848.57    522.36 o 
 -11  17  20      116.23        0.00    442.45 o 
  -9  17  20       42.82        0.00    458.28 o 
  -7  17  20        0.23        0.00    292.12 o 
  -5  17  20      144.53      196.93    303.12 o 
  -3  17  20      817.59      941.03    312.31 o 
  -1  17  20      133.19        0.00    238.04 o 
   1  17  20      107.31        0.00    216.55 o 
   3  17  20     1035.27      799.13    221.03 o 
   5  17  20      287.72      318.11    201.66 o 
   7  17  20        4.59        0.00    183.86 o 
   9  17  20       41.23        0.00    200.95 o 
  11  17  20      128.68      448.19    263.52 o 
  13  17  20     2008.68     2338.01    275.85 o 
  15  17  20       29.23      429.38    276.02 o 
 -14  18  20      891.52      323.78    493.60 o 
 -12  18  20      551.15      609.83    473.17 o 
 -10  18  20     2306.54     1953.64    497.72 o 
  -8  18  20       29.24        0.00    300.11 o 
  -6  18  20      135.15        0.00    290.82 o 
  -4  18  20      214.21      293.23    272.77 o 
  -2  18  20     1955.65     2300.04    285.02 o 
   0  18  20      569.37      483.27    235.77 o 
   2  18  20     2120.55     2400.73    267.34 o 
   4  18  20      214.95      179.00    231.10 o 
   6  18  20      203.02      337.10    219.42 o 
   8  18  20       34.64        0.00    193.01 o 
  10  18  20     2450.03     2615.35    267.53 o 
  12  18  20      550.12      648.61    262.02 o 
  14  18  20      709.40     1304.64    298.83 o 
 -13  19  20       97.92        0.00    572.90 o 
 -11  19  20      324.56      228.57    477.49 o 
  -9  19  20      224.72       52.00    445.16 o 
  -7  19  20      144.94        0.00    312.56 o 
  -5  19  20      179.53        0.00    353.28 o 
  -3  19  20     1912.56     2368.64    351.05 o 
  -1  19  20     1716.13     1667.03    319.83 o 
   1  19  20     1767.59     2039.11    322.31 o 
   3  19  20     1801.08     2054.92    292.36 o 
   5  19  20      228.00      213.96    224.70 o 
   7  19  20      263.16      163.08    211.48 o 
   9  19  20      101.11        0.00    213.65 o 
  11  19  20      335.47       83.50    365.30 o 
  13  19  20       66.69        0.00    262.69 o 
 -12  20  20     2963.80     2352.58    999.67 o 
  -8  20  20      451.34        0.00    851.91 o 
  -4  20  20     1224.66     1930.10    671.51 o 
   0  20  20     1619.14     1967.07    389.31 o 
   4  20  20     1080.81     1960.62    459.40 o 
   8  20  20      459.77      241.77    442.18 o 
  12  20  20     3314.89     4084.10    462.85 o 
   0   1  21    29637.19    30651.72    725.58 o 
  -1   2  21    11152.58    10426.60    352.74 o 
   1   2  21    11119.92    10386.40    347.27 o 
  -2   3  21     1434.50      991.08    230.60 o 
   0   3  21    17012.26    17920.93    471.86 o 
   2   3  21     1050.58      850.97    194.82 o 
  -3   4  21     1010.33     1348.03    254.42 o 
  -1   4  21    18414.86    19495.56    486.38 o 
   1   4  21    18674.66    19702.35    485.88 o 
   3   4  21      835.72      481.75    180.28 o 
  -4   5  21      948.36      755.38    217.27 o 
  -2   5  21     6874.10     6412.28    308.76 o 
   0   5  21     3659.76     3857.06    258.82 o 
   2   5  21     6748.62     6366.30    290.11 o 
   4   5  21     1044.39     1246.58    197.22 o 
  -5   6  21       34.48        0.00    190.58 o 
  -3   6  21     1358.99     1166.32    225.90 o 
  -1   6  21     4494.00     4830.88    268.84 o 
   1   6  21     4460.45     4659.43    264.62 o 
   3   6  21     1301.39     1090.45    196.32 o 
   5   6  21       20.55        0.00    169.55 o 
  -6   7  21     1446.02     1510.81    230.43 o 
  -4   7  21     1859.62     2230.64    241.34 o 
  -2   7  21     2070.08     1945.09    239.95 o 
   0   7  21     1411.54     1401.28    214.47 o 
   2   7  21     1644.43     1416.40    203.67 o 
   4   7  21     2117.48     2509.01    216.83 o 
   6   7  21     1268.19      885.31    194.98 o 
  -7   8  21      380.21      379.58    195.73 o 
  -5   8  21       54.06        0.00    204.77 o 
  -3   8  21      566.60      839.80    222.57 o 
  -1   8  21     2942.80     2675.99    236.83 o 
   1   8  21     2344.70     2029.50    227.77 o 
   3   8  21      504.57      635.92    190.19 o 
   5   8  21       76.70        0.00    176.11 o 
   7   8  21      645.35      303.98    209.89 o 
  -8   9  21     1907.49     1867.81    224.82 o 
  -6   9  21      173.78        0.00    209.83 o 
  -4   9  21    12395.96    12978.78    423.98 o 
  -2   9  21     2304.29     2582.61    254.98 o 
   0   9  21     7354.68     7369.65    307.84 o 
   2   9  21     2520.55     2543.33    224.67 o 
   4   9  21    12126.46    12901.89    372.50 o 
   6   9  21      114.81        0.00    181.21 o 
   8   9  21     1815.12     2107.47    244.52 o 
  -9  10  21      866.22      461.59    228.40 o 
  -7  10  21      260.93      302.89    241.32 o 
  -5  10  21      586.39      280.19    215.96 o 
  -3  10  21     3229.67     2843.05    260.46 o 
  -1  10  21     2997.60     3194.71    249.33 o 
   1  10  21     2809.28     2653.80    245.01 o 
   3  10  21     3338.04     4078.64    249.22 o 
   5  10  21      778.31      534.57    197.56 o 
   7  10  21      298.28        0.00    190.92 o 
   9  10  21      723.40      333.08    226.43 o 
 -10  11  21     2462.04     1288.14    311.60 o 
  -8  11  21      853.81      834.48    258.19 o 
  -6  11  21      436.75        0.00    235.78 o 
  -4  11  21     1123.09      835.67    258.26 o 
  -2  11  21     6328.99     6061.80    349.93 o 
   0  11  21       17.88      280.91    201.50 o 
   2  11  21     6810.57     7292.11    313.02 o 
   4  11  21     1051.34     1074.28    208.17 o 
   6  11  21      588.44      291.39    195.26 o 
   8  11  21      733.84      578.26    289.82 o 
  10  11  21     2214.45     1913.39    308.63 o 
 -11  12  21      775.98        0.00    352.00 o 
  -9  12  21     1955.90     1687.85    277.15 o 
  -7  12  21      278.70      219.19    254.02 o 
  -5  12  21      140.42        0.00    236.23 o 
  -3  12  21       24.70        0.00    230.52 o 
  -1  12  21     9474.22    10207.00    395.60 o 
   1  12  21     9060.10     9821.93    349.30 o 
   3  12  21       51.46        0.00    201.28 o 
   5  12  21      118.27       74.15    232.59 o 
   7  12  21      232.03        0.00    233.91 o 
   9  12  21     2245.73     2273.05    282.68 o 
  11  12  21      793.04      551.97    383.86 o 
 -12  13  21       27.82        0.00    446.87 o 
 -10  13  21     3488.78     3146.88    421.74 o 
  -8  13  21      164.39        0.00    416.26 o 
  -6  13  21     2553.52     2181.44    289.26 o 
  -4  13  21     1210.90     1167.45    272.84 o 
  -2  13  21     2186.80     1745.72    279.82 o 
   0  13  21      380.31      411.29    212.05 o 
   2  13  21     2201.98     2397.09    339.27 o 
   4  13  21     1227.35     1118.14    254.94 o 
   6  13  21     2245.04     1892.96    271.84 o 
   8  13  21      151.34        0.00    240.69 o 
  10  13  21     3761.26     3750.10    312.37 o 
  12  13  21       31.66      376.10    243.84 o 
 -13  14  21      885.88        0.00    382.58 o 
 -11  14  21     4260.37     3417.95    447.02 o 
  -9  14  21       78.61        0.00    279.70 o 
  -7  14  21      452.21        0.00    262.48 o 
  -5  14  21     3238.12     3470.07    317.66 o 
  -3  14  21      738.92      809.32    359.80 o 
  -1  14  21      596.29      842.44    277.46 o 
   1  14  21      631.83      631.29    243.32 o 
   3  14  21      470.05      470.74    225.24 o 
   5  14  21     3163.57     3243.82    321.68 o 
   7  14  21      479.26       57.21    247.07 o 
   9  14  21       67.94        0.00    242.90 o 
  11  14  21     4331.86     4400.14    315.25 o 
  13  14  21      866.47     1055.05    244.08 o 
 -14  15  21       28.93        0.00    370.50 o 
 -12  15  21     1122.92      269.65    395.17 o 
 -10  15  21     1221.06      780.48    384.69 o 
  -8  15  21       71.76        0.00    259.12 o 
  -6  15  21      672.10      467.88    300.34 o 
  -4  15  21     1094.02     1075.50    320.19 o 
  -2  15  21      625.88      338.99    295.09 o 
   0  15  21     7453.75     7324.58    427.45 o 
   2  15  21      456.66      467.64    362.66 o 
   4  15  21     1040.84     1340.14    246.17 o 
   6  15  21      818.30      708.40    258.43 o 
   8  15  21       10.55        0.00    226.87 o 
  10  15  21     1195.29     1703.12    248.49 o 
  12  15  21     1303.71     1561.34    241.77 o 
  14  15  21       78.97      382.18    229.81 o 
 -15  16  21      584.00        0.00    410.83 o 
 -13  16  21       29.98        0.00    590.49 o 
 -11  16  21      503.83      106.65    445.20 o 
  -9  16  21     1716.47     1097.92    464.06 o 
  -7  16  21      152.56        0.00    298.53 o 
  -5  16  21     1453.20     1267.55    321.26 o 
  -3  16  21     1069.95     1078.65    315.45 o 
  -1  16  21     1764.30     2159.66    315.00 o 
   1  16  21     1722.12     2580.64    323.38 o 
   3  16  21      957.34      865.89    240.14 o 
   5  16  21     1550.90     1536.36    258.83 o 
   7  16  21      254.42      265.05    222.88 o 
   9  16  21     1697.25     2262.71    256.30 o 
  11  16  21      404.77      138.37    231.94 o 
  13  16  21       32.77      299.38    230.69 o 
  15  16  21      509.78     1029.35    288.87 o 
 -14  17  21      331.03        0.00    477.26 o 
 -12  17  21     1580.12      785.11    481.26 o 
 -10  17  21     1290.22      703.01    471.53 o 
  -8  17  21      202.97      464.04    313.33 o 
  -6  17  21     1970.30     2384.67    357.92 o 
  -4  17  21     4673.92     4483.03    398.11 o 
  -2  17  21      325.54        0.00    280.08 o 
   0  17  21     5188.78     6174.36    387.68 o 
   2  17  21      314.12      648.09    263.33 o 
   4  17  21     4742.54     5065.93    298.34 o 
   6  17  21     1912.86     2188.53    241.07 o 
   8  17  21      218.10        0.00    236.46 o 
  10  17  21     1232.12     1330.96    330.81 o 
  12  17  21     1630.70     1656.73    288.18 o 
  14  17  21      358.09      735.15    285.77 o 
 -13  18  21      348.94        0.00    539.60 o 
 -11  18  21     1717.08     1440.65    676.40 o 
  -9  18  21      289.09        0.00    452.70 o 
  -7  18  21      176.09        0.00    307.36 o 
  -5  18  21     1131.43     1593.79    344.36 o 
  -3  18  21       61.82        0.00    310.51 o 
  -1  18  21      666.35      250.03    265.49 o 
   1  18  21      640.61      451.98    266.97 o 
   3  18  21       52.28        0.00    237.64 o 
   5  18  21     1131.60     1268.43    240.15 o 
   7  18  21      213.28       34.11    224.76 o 
   9  18  21      239.79       57.72    231.59 o 
  11  18  21     1751.61     2499.11    295.50 o 
  13  18  21      351.14      542.34    275.08 o 
 -12  19  21      187.03        0.00    471.46 o 
 -10  19  21     1663.02     1781.78    734.21 o 
  -8  19  21       68.12        0.00    448.01 o 
  -6  19  21      951.22      820.82    338.99 o 
  -4  19  21     1520.83     1282.58    423.74 o 
  -2  19  21       32.31       85.84    340.55 o 
   0  19  21       21.57        0.00    333.04 o 
   2  19  21       33.08       60.57    318.87 o 
   4  19  21     1525.33     1662.39    252.12 o 
   6  19  21     1217.42     1146.02    249.62 o 
   8  19  21       40.12        0.00    233.49 o 
  10  19  21     1466.23     1661.55    313.66 o 
  12  19  21      210.63       84.07    255.49 o 
  -9  20  21      743.25        0.00    574.00 o 
  -7  20  21      230.50        0.00    326.86 o 
  -5  20  21      396.25      327.65    339.41 o 
  -3  20  21      411.28      657.49    419.31 o 
  -1  20  21      211.31      276.11    448.75 o 
   1  20  21      152.67      261.11    334.32 o 
   3  20  21      356.67      522.31    280.20 o 
   5  20  21      435.23      571.43    282.58 o 
   7  20  21      374.29       24.32    239.02 o 
   9  20  21      512.35      381.91    281.13 o 
  -6  21  21      802.99      351.43   1550.30 o 
  -2  21  21     4576.63     6136.61   1623.02 o 
   2  21  21     4490.46     6284.74    592.22 o 
   6  21  21      576.56     1026.18    420.22 o 
  -1   1  22    20832.91    19613.76    713.50 o 
   1   1  22    21647.42    21191.67    725.74 o 
   0   2  22    34641.77    33999.31    684.86 o 
  -3   3  22    11733.87    11630.42    615.05 o 
  -1   3  22     1708.23     1565.37    234.65 o 
   1   3  22     1246.43     1083.90    223.58 o 
   3   3  22    12390.18    12173.80    525.47 o 
  -2   4  22     7015.41     6970.67    336.22 o 
   0   4  22     1083.06      983.44    218.44 o 
   2   4  22     7078.29     7176.93    292.35 o 
  -5   5  22      461.84      564.97    416.13 o 
  -3   5  22    14003.37    15406.91    466.62 o 
  -1   5  22      856.77      775.82    214.97 o 
   1   5  22     1084.08     1415.64    224.55 o 
   3   5  22    13357.44    14868.69    409.90 o 
   5   5  22      735.33      368.21    254.44 o 
  -4   6  22     4588.91     4795.30    294.39 o 
  -2   6  22     1127.64      726.55    215.82 o 
   0   6  22     5770.18     4967.76    295.54 o 
   2   6  22     1128.91      945.26    217.38 o 
   4   6  22     4779.08     4351.70    255.12 o 
  -7   7  22     1552.58     1279.44    311.12 o 
  -5   7  22     1172.04      794.08    232.47 o 
  -3   7  22     7757.79     7845.63    341.91 o 
  -1   7  22     5233.51     5282.85    285.69 o 
   1   7  22     4830.33     5076.06    283.53 o 
   3   7  22     7423.27     7652.91    300.77 o 
   5   7  22     1117.73      977.49    207.41 o 
   7   7  22     1696.03     1159.21    385.15 o 
  -6   8  22     5446.86     6063.47    316.67 o 
  -4   8  22     1308.31      888.05    236.74 o 
  -2   8  22    11320.90    11360.39    372.36 o 
   0   8  22     4742.69     4487.95    274.14 o 
   2   8  22    11185.18    11428.92    380.90 o 
   4   8  22     1301.00     1298.37    216.35 o 
   6   8  22     5239.44     5416.72    276.77 o 
  -9   9  22     1678.21     1753.68    337.75 o 
  -7   9  22     1037.68      634.48    233.37 o 
  -5   9  22      544.86      328.42    226.13 o 
  -3   9  22     5587.68     5447.35    313.36 o 
  -1   9  22    10475.66    10628.62    371.93 o 
   1   9  22    10877.30    11541.07    382.05 o 
   3   9  22     6030.14     5874.46    283.35 o 
   5   9  22      507.36      318.56    238.98 o 
   7   9  22     1366.77     1050.86    215.62 o 
   9   9  22     1614.00     1944.77    388.13 o 
  -8  10  22     3921.32     4011.37    326.34 o 
  -6  10  22      241.97       72.37    247.15 o 
  -4  10  22     8145.02     8719.28    454.29 o 
  -2  10  22      984.60     1187.19    247.08 o 
   0  10  22     3641.59     3343.77    266.42 o 
   2  10  22      983.84      926.90    228.42 o 
   4  10  22     7706.97     8176.46    316.07 o 
   6  10  22      242.25      458.72    207.46 o 
   8  10  22     4164.87     4588.14    272.00 o 
 -11  11  22      678.08      400.03    521.56 o 
  -9  11  22     5717.25     4973.67    392.86 o 
  -7  11  22     4080.15     3946.93    322.58 o 
  -5  11  22     1962.20     2174.87    318.02 o 
  -3  11  22     6619.48     7436.51    382.41 o 
  -1  11  22     4443.49     4853.02    433.70 o 
   1  11  22     4353.35     4745.38    313.23 o 
   3  11  22     6715.59     7103.44    324.04 o 
   5  11  22     2097.57     2286.07    237.49 o 
   7  11  22     4093.34     3912.09    262.67 o 
   9  11  22     5670.42     5388.36    318.07 o 
  11  11  22      571.96        0.00    367.56 o 
 -10  12  22     2121.83     2365.49    405.34 o 
  -8  12  22      676.47      409.53    269.45 o 
  -6  12  22     1489.03     1387.61    283.47 o 
  -4  12  22     4115.23     3665.39    323.48 o 
  -2  12  22     6417.46     6769.47    345.98 o 
   0  12  22     3450.87     3816.76    302.44 o 
   2  12  22     6233.46     6179.76    338.63 o 
   4  12  22     4113.54     4175.64    314.26 o 
   6  12  22     1522.84     1688.86    273.00 o 
   8  12  22      696.45      671.01    266.40 o 
  10  12  22     2082.14     2397.18    313.50 o 
 -13  13  22     2402.13     1391.91    601.54 o 
 -11  13  22     3629.34     3799.22    448.26 o 
  -9  13  22     3631.69     3156.54    365.27 o 
  -7  13  22     1780.29     1644.02    295.55 o 
  -5  13  22     6221.27     6734.59    380.21 o 
  -3  13  22     3613.75     3613.24    325.59 o 
  -1  13  22      771.30      656.68    249.19 o 
   1  13  22      839.35      767.20    256.39 o 
   3  13  22     3245.82     3051.41    295.54 o 
   5  13  22     6233.89     6256.56    351.81 o 
   7  13  22     1924.21     2072.68    288.77 o 
   9  13  22     3473.57     3262.69    313.87 o 
  11  13  22     3903.43     4548.27    339.46 o 
  13  13  22     2519.89     3140.89    434.29 o 
 -12  14  22      697.60      381.82    400.80 o 
 -10  14  22       19.22        0.00    366.60 o 
  -8  14  22     2464.71     1914.93    311.19 o 
  -6  14  22      714.67      505.04    274.28 o 
  -4  14  22     1272.53     1510.36    293.46 o 
  -2  14  22     1164.62      940.20    290.71 o 
   0  14  22    16125.10    16877.94    566.62 o 
   2  14  22     1164.33      985.82    265.77 o 
   4  14  22     1315.54     1426.01    281.73 o 
   6  14  22      715.15      989.95    273.13 o 
   8  14  22     2264.57     2546.47    304.52 o 
  10  14  22       19.26        0.00    261.28 o 
  12  14  22      754.73     1128.38    270.83 o 
 -15  15  22     1252.45      420.41   1414.09 o 
 -13  15  22     1049.70      117.06    544.84 o 
 -11  15  22     1728.05      963.11    409.43 o 
  -9  15  22     1716.50     1363.15    399.63 o 
  -7  15  22     2494.65     2533.30    351.75 o 
  -5  15  22      561.20      548.66    312.17 o 
  -3  15  22      948.83     1111.81    321.84 o 
  -1  15  22      637.88      612.59    285.76 o 
   1  15  22      653.79      815.85    260.73 o 
   3  15  22      989.76     1488.43    273.87 o 
   5  15  22      623.44      707.07    268.80 o 
   7  15  22     2675.02     2338.46    297.44 o 
   9  15  22     1584.97     1311.36    273.75 o 
  11  15  22     1734.88     1846.49    270.45 o 
  13  15  22     1061.41     1242.25    280.91 o 
  15  15  22     1146.68     1340.37    462.80 o 
 -14  16  22     2136.60     1252.65    563.99 o 
 -12  16  22      618.43      284.87    472.32 o 
 -10  16  22     1274.80      879.77    473.75 o 
  -8  16  22      529.33      246.89    368.20 o 
  -6  16  22     2403.54     2421.69    357.73 o 
  -4  16  22       84.12        0.00    303.41 o 
  -2  16  22     6917.51     7306.69    412.57 o 
   0  16  22      851.45      996.24    304.14 o 
   2  16  22     6751.44     6873.81    372.82 o 
   4  16  22       81.06      171.32    237.87 o 
   6  16  22     2375.29     2227.52    435.69 o 
   8  16  22      529.00      468.84    258.72 o 
  10  16  22     1448.51     1350.88    285.05 o 
  12  16  22      612.49      814.67    279.49 o 
  14  16  22     2216.01     1976.90    357.66 o 
 -13  17  22      537.54        0.00    509.32 o 
 -11  17  22     1781.74     1023.24    824.53 o 
  -9  17  22     2109.50     2041.22    516.82 o 
  -7  17  22      658.62      365.53    320.15 o 
  -5  17  22       16.12       18.72    312.26 o 
  -3  17  22      129.18      233.20    314.34 o 
  -1  17  22     2125.23     2107.24    329.51 o 
   1  17  22     2046.48     1731.63    290.01 o 
   3  17  22      150.69       50.09    264.38 o 
   5  17  22       44.38      183.10    230.90 o 
   7  17  22      536.21      261.07    258.35 o 
   9  17  22     2293.18     2761.80    324.44 o 
  11  17  22     1785.51     1785.82    299.72 o 
  13  17  22      536.37      595.17    433.72 o 
 -10  18  22       24.81        0.00    547.51 o 
  -8  18  22       67.15        0.00    453.52 o 
  -6  18  22      469.06      191.57    328.66 o 
  -4  18  22      883.88      708.75    537.93 o 
  -2  18  22      641.76      458.76    346.57 o 
   0  18  22      757.10      695.79    284.06 o 
   2  18  22      640.58      863.04    262.68 o 
   4  18  22      725.75      656.09    243.20 o 
   6  18  22      468.90      445.13    261.14 o 
   8  18  22       65.34      166.49    277.16 o 
  10  18  22       24.93      303.15    327.05 o 
  -9  19  22     1501.45      484.75    750.93 o 
  -7  19  22      865.84      848.09    400.25 o 
  -5  19  22     1127.23     1018.06    358.59 o 
  -3  19  22      226.02      577.06    312.88 o 
  -1  19  22      426.49      493.55    280.60 o 
   1  19  22      345.48      529.12    311.88 o 
   3  19  22      290.37      314.71    281.62 o 
   5  19  22     1193.04     1359.69    280.39 o 
   7  19  22      719.32      584.06    284.91 o 
   9  19  22     1587.40     1683.75    316.57 o 
  -8  20  22      756.02     1314.04    721.47 o 
  -6  20  22       77.49        0.00    370.99 o 
  -4  20  22      655.33     1112.48    358.28 o 
  -2  20  22     2173.46     2071.16    433.14 o 
   0  20  22       51.11        0.00    447.93 o 
   2  20  22     2149.88     2585.41    366.16 o 
   4  20  22      657.42      802.28    365.77 o 
   6  20  22      146.79        0.00    390.62 o 
   8  20  22      754.09      393.01    343.21 o 
  -3  21  22     2014.31     2313.56    716.79 o 
  -1  21  22      517.32      562.60    424.20 o 
   1  21  22      516.18      268.80    406.93 o 
   3  21  22     1759.74     2866.21    418.83 o 
   0   1  23      461.14      376.31    212.47 o 
  -1   2  23     9167.76     8289.39    336.38 o 
   1   2  23     8581.81     7712.25    330.36 o 
  -2   3  23     1767.89     1093.38    299.74 o 
   0   3  23    10573.54    11255.27    379.48 o 
   2   3  23     1418.77     1450.54    233.81 o 
  -3   4  23     6844.38     7342.62    367.64 o 
  -1   4  23       20.64        0.00    226.71 o 
   1   4  23       37.66        0.00    193.73 o 
   3   4  23     7163.74     7508.79    329.19 o 
  -4   5  23    11023.52    12071.01    457.58 o 
  -2   5  23     6464.73     5804.74    302.55 o 
   0   5  23     7108.98     6896.97    318.88 o 
   2   5  23     5944.73     5626.74    302.17 o 
   4   5  23    11097.44    11566.61    344.64 o 
  -5   6  23     4856.84     4866.05    329.44 o 
  -3   6  23     6558.67     6694.59    336.40 o 
  -1   6  23     2569.55     2520.68    254.41 o 
   1   6  23     2940.71     2697.41    259.15 o 
   3   6  23     6665.98     6881.46    333.92 o 
   5   6  23     4768.87     4700.76    253.95 o 
  -6   7  23     2613.98     2339.94    269.04 o 
  -4   7  23       40.00       85.93    228.79 o 
  -2   7  23     2888.93     2985.42    260.31 o 
   0   7  23      376.91       84.00    212.39 o 
   2   7  23     2693.94     2670.32    257.10 o 
   4   7  23       52.61      288.80    205.61 o 
   6   7  23     2403.67     1902.24    234.56 o 
  -7   8  23      291.04      110.07    235.63 o 
  -5   8  23     7161.44     7747.30    357.15 o 
  -3   8  23     3094.98     3079.13    282.20 o 
  -1   8  23     1691.47     1740.49    322.27 o 
   1   8  23     1667.14     1242.86    239.00 o 
   3   8  23     3166.50     3275.26    250.06 o 
   5   8  23     7269.90     8326.95    342.09 o 
   7   8  23      269.28      313.43    211.43 o 
  -8   9  23     1119.82      945.11    276.61 o 
  -6   9  23     1289.03     1342.36    253.39 o 
  -4   9  23      898.29     1005.18    251.14 o 
  -2   9  23     3376.89     3229.54    269.09 o 
   0   9  23      156.85      277.23    223.07 o 
   2   9  23     3666.22     4161.98    284.47 o 
   4   9  23      842.96      803.17    219.69 o 
   6   9  23     1392.48     1118.20    280.37 o 
   8   9  23     1114.39      894.80    224.71 o 
  -9  10  23     2396.88     2258.23    343.74 o 
  -7  10  23      833.16      956.39    276.36 o 
  -5  10  23     5715.08     5870.31    362.75 o 
  -3  10  23     9866.47     9566.28    427.13 o 
  -1  10  23     1609.10     1496.11    264.73 o 
   1  10  23     1457.47     1072.17    237.79 o 
   3  10  23     9935.05    10638.07    381.26 o 
   5  10  23     5712.87     5391.48    289.37 o 
   7  10  23      738.45      748.29    226.82 o 
   9  10  23     2396.63     2566.32    281.40 o 
 -10  11  23     2984.13     2665.48    423.91 o 
  -8  11  23     8399.45     9634.26    429.85 o 
  -6  11  23     3552.75     3645.80    328.80 o 
  -4  11  23    11911.51    11952.16    465.66 o 
  -2  11  23     1572.39     2068.65    275.04 o 
   0  11  23     5716.68     5413.80    332.31 o 
   2  11  23     1631.10     2080.90    279.25 o 
   4  11  23    11701.22    11969.13    406.47 o 
   6  11  23     3688.30     3629.66    283.62 o 
   8  11  23     8725.23     8906.77    373.74 o 
  10  11  23     3033.61     3485.50    301.25 o 
 -11  12  23     2598.46     3150.54    445.16 o 
  -9  12  23     1467.18     1026.03    330.41 o 
  -7  12  23      856.47      954.69    286.17 o 
  -5  12  23     2735.71     3725.58    412.65 o 
  -3  12  23     4264.01     4403.33    347.39 o 
  -1  12  23      323.68      102.00    247.28 o 
   1  12  23      317.64      253.66    243.24 o 
   3  12  23     4223.50     5244.81    364.84 o 
   5  12  23     2494.84     3160.07    308.24 o 
   7  12  23      873.50      925.00    274.39 o 
   9  12  23     1363.08      671.04    429.93 o 
  11  12  23     2748.64     3155.02    350.70 o 
 -12  13  23     2565.74     2391.24    441.78 o 
 -10  13  23     3094.02     2668.33    436.24 o 
  -8  13  23        6.46      135.15    277.15 o 
  -6  13  23     2442.40     1625.09    305.38 o 
  -4  13  23     5837.24     6154.92    379.68 o 
  -2  13  23      994.79     1061.15    268.39 o 
   0  13  23     3884.39     3877.10    350.57 o 
   2  13  23     1040.69      916.79    295.47 o 
   4  13  23     5783.14     6594.51    361.83 o 
   6  13  23     2260.76     2203.26    294.11 o 
   8  13  23       56.75      193.40    264.68 o 
  10  13  23     3044.90     3339.29    328.22 o 
  12  13  23     2605.19     2721.30    342.13 o 
 -13  14  23     1067.79      553.51    418.30 o 
 -11  14  23     1550.58      740.68    414.21 o 
  -9  14  23     2217.82     1830.29    444.53 o 
  -7  14  23      722.02      239.45    286.63 o 
  -5  14  23     2629.04     2281.22    355.73 o 
  -3  14  23     2048.27     2234.07    353.63 o 
  -1  14  23     2170.16     2278.59    401.98 o 
   1  14  23     2434.58     2227.27    578.36 o 
   3  14  23     2087.57     2052.58    328.67 o 
   5  14  23     2607.70     2591.66    305.05 o 
   7  14  23      816.44      625.80    275.19 o 
   9  14  23     2135.86     2173.81    307.25 o 
  11  14  23     1511.91     1599.57    345.12 o 
  13  14  23     1031.96      856.94    278.01 o 
 -12  15  23       46.90        0.00    393.29 o 
 -10  15  23      921.15        0.00    396.79 o 
  -8  15  23       65.45        0.00    360.69 o 
  -6  15  23      702.15      156.55    319.05 o 
  -4  15  23      104.57        0.00    307.10 o 
  -2  15  23       83.51      237.83    291.13 o 
   0  15  23      118.37       73.51    285.35 o 
   2  15  23      111.24        0.00    257.96 o 
   4  15  23       98.56        0.00    258.62 o 
   6  15  23      654.29      651.20    275.16 o 
   8  15  23       59.82      196.38    268.09 o 
  10  15  23      873.33     1003.88    275.95 o 
  12  15  23       40.84      393.93    267.43 o 
 -11  16  23      866.43      121.84    486.91 o 
  -9  16  23      464.80        0.00    470.27 o 
  -7  16  23      241.85      111.43    316.10 o 
  -5  16  23      248.99       47.96    315.20 o 
  -3  16  23     1797.25     1622.22    326.45 o 
  -1  16  23      369.64      471.74    298.21 o 
   1  16  23      361.99      104.05    296.44 o 
   3  16  23     1832.96     1671.72    299.38 o 
   5  16  23      294.78      792.20    280.53 o 
   7  16  23      204.30        0.00    253.13 o 
   9  16  23      542.21      818.82    278.86 o 
  11  16  23      971.38     1102.18    292.58 o 
 -10  17  23     1355.68     1029.29    510.79 o 
  -8  17  23      913.56      530.88    477.52 o 
  -6  17  23      871.07      901.54    347.52 o 
  -4  17  23      252.88      145.91    326.77 o 
  -2  17  23      899.93      645.27    374.79 o 
   0  17  23        8.50        0.00    288.41 o 
   2  17  23      846.32     1129.98    285.86 o 
   4  17  23      253.67       83.26    296.24 o 
   6  17  23      868.47      583.57    269.48 o 
   8  17  23      887.89     1016.40    305.62 o 
  10  17  23     1418.94     1302.07    297.49 o 
  -9  18  23     1157.83      344.27    504.42 o 
  -7  18  23     1309.15      817.07    366.14 o 
  -5  18  23     1487.74     1152.09    415.34 o 
  -3  18  23     1930.30     1718.77    339.50 o 
  -1  18  23     1028.62      930.39    319.51 o 
   1  18  23      903.01     1142.90    302.90 o 
   3  18  23     1882.18     2111.70    297.19 o 
   5  18  23     1489.81     1667.50    313.05 o 
   7  18  23     1199.10     1006.87    371.74 o 
   9  18  23     1289.74     1635.59    306.25 o 
  -6  19  23      155.19      264.02    344.99 o 
  -4  19  23     1912.13     2235.63    389.59 o 
  -2  19  23      253.70        0.00    313.36 o 
   0  19  23     1090.26      765.03    346.13 o 
   2  19  23      137.12        0.00    283.04 o 
   4  19  23     1909.80     2271.20    330.12 o 
   6  19  23      180.29      103.78    271.63 o 
  -3  20  23     1175.09     1015.83    373.64 o 
  -1  20  23       90.22        0.00    354.01 o 
   1  20  23      120.74        0.00    294.79 o 
   3  20  23     1293.66     2063.64    351.58 o 
   0   0  24     6183.19     6309.40    635.67 o 
  -2   2  24     2630.84     2980.18    384.14 o 
   0   2  24     3715.47     3291.01    269.37 o 
   2   2  24     2681.01     2954.92    379.34 o 
  -1   3  24    12728.90    11715.67    395.41 o 
   1   3  24    12625.16    11699.87    392.64 o 
  -4   4  24     1607.29     1603.07    406.83 o 
  -2   4  24     3457.26     3227.05    274.68 o 
   0   4  24      322.89        0.00    215.62 o 
   2   4  24     3508.48     3219.44    273.12 o 
   4   4  24     1614.14     1843.57    310.45 o 
  -3   5  24      310.04       69.87    235.13 o 
  -1   5  24     2459.04     2713.42    282.79 o 
   1   5  24     2083.62     1991.75    236.21 o 
   3   5  24      296.32      180.05    204.91 o 
  -6   6  24     6353.83     7294.69    946.65 o 
  -4   6  24      681.00      676.99    272.64 o 
  -2   6  24     3045.98     3210.40    270.29 o 
   0   6  24       46.81        7.09    215.62 o 
   2   6  24     2706.26     2386.02    261.68 o 
   4   6  24      707.52      794.19    205.63 o 
   6   6  24     6921.83     7321.13    421.53 o 
  -5   7  24     7651.86     7086.25    354.25 o 
  -3   7  24     2578.94     2612.46    262.14 o 
  -1   7  24       29.57        0.00    218.33 o 
   1   7  24       32.52        0.00    213.65 o 
   3   7  24     2582.81     2564.13    266.59 o 
   5   7  24     7631.18     7706.51    321.15 o 
  -8   8  24     4019.58     3791.97    468.21 o 
  -6   8  24       64.48        0.00    235.27 o 
  -4   8  24       19.48        0.00    234.67 o 
  -2   8  24       73.19      129.28    222.82 o 
   0   8  24    12763.87    14179.91    441.09 o 
   2   8  24       72.95      140.30    252.51 o 
   4   8  24       26.52       19.78    209.29 o 
   6   8  24       64.44        0.00    209.41 o 
   8   8  24     3975.40     4256.15    371.57 o 
  -7   9  24      305.04        0.00    294.14 o 
  -5   9  24     9310.48     9233.02    386.95 o 
  -3   9  24     2349.63     2407.20    270.11 o 
  -1   9  24       45.17        0.00    216.04 o 
   1   9  24       35.64        0.00    220.61 o 
   3   9  24     2321.64     1928.39    261.79 o 
   5   9  24     9495.58     8824.71    341.53 o 
   7   9  24      351.37       45.02    236.21 o 
 -10  10  24     5056.37     3182.04   1005.44 o 
  -8  10  24      384.71      103.70    274.20 o 
  -6  10  24     4109.02     4625.55    352.66 o 
  -4  10  24      662.78      412.14    275.54 o 
  -2  10  24     1636.04     1372.36    272.04 o 
   0  10  24        6.12        0.00    238.89 o 
   2  10  24     1685.56     1660.94    261.00 o 
   4  10  24      647.88      728.93    226.97 o 
   6  10  24     4000.49     4272.65    281.75 o 
   8  10  24      385.95      217.38    222.43 o 
  10  10  24     5155.63     5245.97    467.79 o 
  -9  11  24     1490.22     1205.82    342.78 o 
  -7  11  24     1528.89     1248.38    296.42 o 
  -5  11  24      346.73      355.56    275.34 o 
  -3  11  24      228.02      109.96    249.62 o 
  -1  11  24     1029.67      589.77    255.89 o 
   1  11  24     1086.25      454.96    251.94 o 
   3  11  24      227.14        0.00    244.13 o 
   5  11  24      303.35      115.88    231.70 o 
   7  11  24     1490.42     1841.42    308.96 o 
   9  11  24     1453.93     1240.29    289.48 o 
 -12  12  24      284.11        0.00    516.20 o 
 -10  12  24      539.37      234.93    383.92 o 
  -8  12  24      558.96      305.16    285.02 o 
  -6  12  24      637.89      592.19    287.03 o 
  -4  12  24      625.93      576.26    286.50 o 
  -2  12  24       47.40        2.07    250.26 o 
   0  12  24       23.01        0.00    249.32 o 
   2  12  24       50.46        0.00    275.31 o 
   4  12  24      499.88      490.31    263.45 o 
   6  12  24      652.10      840.13    319.53 o 
   8  12  24      531.52      812.35    278.82 o 
  10  12  24      541.28      374.71    275.28 o 
  12  12  24      254.43      571.35    670.16 o 
 -11  13  24      200.06        0.00    388.06 o 
  -9  13  24     1716.79     1513.52    433.25 o 
  -7  13  24     1968.12     1356.64    310.29 o 
  -5  13  24       83.82        0.00    270.03 o 
  -3  13  24       48.72        0.00    258.52 o 
  -1  13  24     3020.40     3171.72    347.25 o 
   1  13  24     3166.46     3691.80    405.64 o 
   3  13  24       39.10        0.00    282.93 o 
   5  13  24       84.50      106.44    263.51 o 
   7  13  24     1928.63     1844.48    305.27 o 
   9  13  24     1745.15     1878.61    307.74 o 
  11  13  24      156.86        0.00    280.77 o 
 -12  14  24      474.18        0.00    413.30 o 
 -10  14  24      575.75       40.00    404.91 o 
  -8  14  24      315.44        0.00    320.58 o 
  -6  14  24      384.80      460.45    325.71 o 
  -4  14  24      618.68      436.03    326.46 o 
  -2  14  24     2285.04     2580.32    344.67 o 
   0  14  24       31.37       21.15    289.13 o 
   2  14  24     2263.07     3052.83    350.34 o 
   4  14  24      618.59      615.41    305.65 o 
   6  14  24      383.16      233.95    275.55 o 
   8  14  24      316.43      119.24    273.30 o 
  10  14  24      666.22      622.97    290.24 o 
  12  14  24      457.12      536.79    290.51 o 
 -11  15  24      527.90        0.00    691.39 o 
  -9  15  24      207.80        0.00    453.12 o 
  -7  15  24      169.55      158.58    327.23 o 
  -5  15  24     1559.48     1137.02    397.44 o 
  -3  15  24     1685.14     2227.55    391.09 o 
  -1  15  24      153.54        0.00    287.90 o 
   1  15  24      129.10        0.00    292.10 o 
   3  15  24     1659.58     2228.35    359.82 o 
   5  15  24     1556.29     2071.45    309.59 o 
   7  15  24      165.06      833.07    289.32 o 
   9  15  24      255.75      393.57    287.34 o 
  11  15  24      572.32      661.16    337.24 o 
 -10  16  24       71.56        0.00    473.81 o 
  -8  16  24     6742.35     5995.95    521.70 o 
  -6  16  24      469.86      159.81    334.14 o 
  -4  16  24      223.62      168.34    337.53 o 
  -2  16  24      440.09       34.85    299.40 o 
   0  16  24      247.02      401.91    304.41 o 
   2  16  24      440.19      593.94    311.77 o 
   4  16  24      222.49      696.06    322.29 o 
   6  16  24      470.35      554.91    291.56 o 
   8  16  24     6680.35     7072.22    382.90 o 
  10  16  24       71.86        0.00    275.69 o 
  -9  17  24      246.01        0.00    468.42 o 
  -7  17  24      259.61      349.49    342.44 o 
  -5  17  24     1133.25      891.45    354.56 o 
  -3  17  24      787.31      520.51    322.43 o 
  -1  17  24      519.99        1.14    302.09 o 
   1  17  24      467.77      580.28    350.76 o 
   3  17  24      762.81      319.27    318.86 o 
   5  17  24     1175.40     1326.15    291.61 o 
   7  17  24      310.37      313.51    280.48 o 
   9  17  24      235.70       38.31    372.92 o 
  -6  18  24      247.94        0.00    343.35 o 
  -4  18  24       39.96        0.00    318.24 o 
  -2  18  24      221.48        0.00    310.02 o 
   0  18  24       23.32        0.00    305.84 o 
   2  18  24      213.10       76.63    301.46 o 
   4  18  24       36.51      144.35    291.88 o 
   6  18  24      374.45       27.46    386.99 o 
  -3  19  24     1317.18     1603.48    354.43 o 
  -1  19  24     1906.06     2215.95    376.58 o 
   1  19  24     1936.46     1935.94    370.76 o 
   3  19  24     1272.31     1781.22    395.66 o 
   0   1  25     2839.82     3014.29    272.35 o 
  -1   2  25     1462.92     1649.05    256.90 o 
   1   2  25     1825.34     2261.03    261.69 o 
  -2   3  25      472.85      583.57    234.11 o 
   0   3  25     2304.44     2474.67    266.33 o 
   2   3  25      560.88      430.02    230.32 o 
  -3   4  25     3611.99     3648.76    328.09 o 
  -1   4  25      449.42      398.65    232.16 o 
   1   4  25      519.14      539.60    233.60 o 
   3   4  25     3370.39     3609.70    283.28 o 
  -4   5  25     3406.24     3341.90    304.14 o 
  -2   5  25      339.51      227.27    243.42 o 
   0   5  25       11.45        0.00    220.77 o 
   2   5  25      453.60      476.33    215.49 o 
   4   5  25     3452.66     3236.16    261.71 o 
  -5   6  25       79.70        0.00    266.89 o 
  -3   6  25      163.66      217.22    245.20 o 
  -1   6  25     2106.12     1968.85    260.42 o 
   1   6  25     2072.14     1758.57    262.54 o 
   3   6  25      240.66      243.83    212.67 o 
   5   6  25      120.00        0.00    197.03 o 
  -6   7  25      662.20      383.82    266.87 o 
  -4   7  25       31.61        0.00    230.19 o 
  -2   7  25     2264.30     2257.92    266.37 o 
   0   7  25     1041.45     1305.65    248.30 o 
   2   7  25     2664.17     2897.40    308.68 o 
   4   7  25       14.05        0.00    211.10 o 
   6   7  25      699.55      904.99    212.00 o 
  -7   8  25      201.91      137.20    390.11 o 
  -5   8  25     2908.01     2543.68    287.19 o 
  -3   8  25      728.19      744.59    243.05 o 
  -1   8  25      282.38      333.33    233.57 o 
   1   8  25      294.08      388.69    234.87 o 
   3   8  25      600.68      812.73    243.75 o 
   5   8  25     2932.15     3376.83    270.22 o 
   7   8  25      257.95        8.70    196.57 o 
  -8   9  25       66.93        0.00    300.32 o 
  -6   9  25     1610.06     1434.13    299.84 o 
  -4   9  25       90.78      180.46    269.80 o 
  -2   9  25     1241.01     1528.73    258.08 o 
   0   9  25        1.68        0.00    223.52 o 
   2   9  25     1154.69     1129.90    248.44 o 
   4   9  25      116.15      123.50    235.66 o 
   6   9  25     1519.76     1895.02    251.97 o 
   8   9  25       72.64        0.00    199.30 o 
  -9  10  25     1334.40      673.27    388.90 o 
  -7  10  25      784.39      684.08    289.32 o 
  -5  10  25      201.88       44.98    273.54 o 
  -3  10  25      531.38      314.97    259.01 o 
  -1  10  25     1625.51     1706.86    288.03 o 
   1  10  25     1610.95     1549.55    281.75 o 
   3  10  25      535.95      558.39    267.97 o 
   5  10  25      151.62      283.98    221.73 o 
   7  10  25      637.84      581.43    233.89 o 
   9  10  25     1629.47     1405.59    255.39 o 
 -10  11  25       38.00        0.00    365.89 o 
  -8  11  25     1452.63     1336.28    350.26 o 
  -6  11  25      722.23      686.49    294.02 o 
  -4  11  25     1377.16     1258.68    304.05 o 
  -2  11  25      452.12      199.93    254.12 o 
   0  11  25      374.05        0.00    251.84 o 
   2  11  25      355.72      410.48    261.46 o 
   4  11  25     1516.93     1973.15    287.24 o 
   6  11  25      750.79      809.05    282.87 o 
   8  11  25     1297.66     1066.72    289.91 o 
  10  11  25       30.42        0.00    268.56 o 
 -11  12  25     1221.38      266.73    412.51 o 
  -9  12  25       71.95      133.24    334.81 o 
  -7  12  25      409.88        0.00    285.58 o 
  -5  12  25      748.72      440.42    295.06 o 
  -3  12  25     4354.81     4472.50    342.73 o 
  -1  12  25       96.29       90.10    257.40 o 
   1  12  25      131.14        0.00    257.26 o 
   3  12  25     4525.09     4513.66    377.27 o 
   5  12  25      868.89     1019.90    361.15 o 
   7  12  25      377.12      213.26    276.72 o 
   9  12  25       90.01        0.00    271.94 o 
  11  12  25     1040.07      831.13    317.51 o 
 -12  13  25      855.24       53.64    410.67 o 
 -10  13  25      280.22        0.00    387.06 o 
  -8  13  25      294.53        0.00    331.28 o 
  -6  13  25      230.95        0.00    284.34 o 
  -4  13  25      417.83      500.80    297.90 o 
  -2  13  25      214.70       82.01    298.13 o 
   0  13  25      799.38     1283.77    322.90 o 
   2  13  25      211.32      340.88    299.39 o 
   4  13  25      456.81      582.91    308.22 o 
   6  13  25      231.13      385.68    282.87 o 
   8  13  25      173.68       50.69    279.51 o 
  10  13  25      293.75      358.90    288.72 o 
  12  13  25      654.51      620.17    327.66 o 
 -11  14  25      773.46        0.00    418.45 o 
  -9  14  25     1736.25     1785.41    449.53 o 
  -7  14  25     2482.04     2908.14    428.64 o 
  -5  14  25      562.15      476.70    338.09 o 
  -3  14  25      484.34      497.03    320.80 o 
  -1  14  25      775.94     1556.29    327.57 o 
   1  14  25      709.80      919.16    315.83 o 
   3  14  25      468.45      684.34    320.75 o 
   5  14  25      590.37      674.03    291.66 o 
   7  14  25     2214.23     1995.93    318.78 o 
   9  14  25     1935.09     1939.90    359.27 o 
  11  14  25      759.97      636.31    328.70 o 
  -8  15  25      236.28        0.00    386.18 o 
  -6  15  25      211.62      242.41    340.95 o 
  -4  15  25      666.88      852.83    329.33 o 
  -2  15  25     1068.59     1315.26    333.28 o 
   0  15  25       30.79        0.00    351.73 o 
   2  15  25      848.88     1110.48    330.45 o 
   4  15  25      668.70      509.16    322.46 o 
   6  15  25      220.42      176.66    319.59 o 
   8  15  25      206.16      470.20    301.23 o 
  -7  16  25      134.26        0.00    378.98 o 
  -5  16  25      616.86      296.13    501.85 o 
  -3  16  25     1812.97     1587.37    347.71 o 
  -1  16  25      780.84      260.17    320.67 o 
   1  16  25      847.69      371.41    319.54 o 
   3  16  25     1818.57     2023.86    355.45 o 
   5  16  25      644.35      375.43    323.39 o 
   7  16  25       99.33      135.44    295.46 o 
  -4  17  25      242.71        0.00    418.03 o 
  -2  17  25      419.99      584.20    327.83 o 
   0  17  25      121.50        0.00    433.32 o 
   2  17  25      503.05      470.27    336.93 o 
   4  17  25      254.34       20.64    393.21 o 
  -1   1  26     1865.12     2476.04    395.01 o 
   1   1  26     1649.78     2165.81    391.31 o 
   0   2  26     3302.36     3467.20    288.33 o 
  -3   3  26      224.62      197.50    330.80 o 
  -1   3  26      431.43      373.94    242.66 o 
   1   3  26      575.31      348.15    231.62 o 
   3   3  26      165.28        0.00    326.39 o 
  -2   4  26     4529.61     4962.80    316.02 o 
   0   4  26     2093.52     2102.00    274.54 o 
   2   4  26     3959.34     4028.49    300.01 o 
  -5   5  26       14.46       67.30    381.06 o 
  -3   5  26     2335.64     2068.34    273.61 o 
  -1   5  26     1268.67     1388.48    256.50 o 
   1   5  26     1276.95      944.21    247.46 o 
   3   5  26     2540.17     2990.45    284.42 o 
   5   5  26        2.97        0.00    320.83 o 
  -4   6  26      475.41      227.36    254.55 o 
  -2   6  26      177.79      448.23    261.25 o 
   0   6  26       71.43        0.00    228.72 o 
   2   6  26      178.12      443.24    225.30 o 
   4   6  26      461.18      604.20    229.31 o 
  -7   7  26      238.27      619.64    412.11 o 
  -5   7  26      128.77        0.00    270.85 o 
  -3   7  26     1287.49      999.08    270.39 o 
  -1   7  26      523.65      605.97    242.63 o 
   1   7  26      729.30      786.80    249.62 o 
   3   7  26     1330.65      975.28    239.72 o 
   5   7  26      118.69        0.00    204.00 o 
   7   7  26      356.23       38.48    295.62 o 
  -6   8  26      145.40      539.79    286.76 o 
  -4   8  26      284.10      299.27    238.53 o 
  -2   8  26       81.02      196.68    232.65 o 
   0   8  26       54.97      232.09    323.30 o 
   2   8  26       53.90        0.00    232.76 o 
   4   8  26      282.04      355.33    242.03 o 
   6   8  26      169.20      274.40    211.96 o 
  -9   9  26     1899.61      620.44    570.42 o 
  -7   9  26      978.76      461.24    325.98 o 
  -5   9  26      638.36      614.31    294.86 o 
  -3   9  26     1712.81     1372.57    285.79 o 
  -1   9  26      629.00      751.15    253.80 o 
   1   9  26      629.34      743.91    248.07 o 
   3   9  26     1789.37     2124.69    275.27 o 
   5   9  26      498.38      286.23    234.47 o 
   7   9  26      830.75      587.13    222.78 o 
   9   9  26     2191.15     1728.52    391.26 o 
  -8  10  26      675.96       98.82    414.21 o 
  -6  10  26      110.71      207.37    290.08 o 
  -4  10  26     2676.00     3287.23    326.26 o 
  -2  10  26      220.48      111.75    263.16 o 
   0  10  26      137.46        4.59    257.65 o 
   2  10  26      220.38      129.18    263.02 o 
   4  10  26     2812.74     2758.31    314.92 o 
   6  10  26      110.66        0.00    243.45 o 
   8  10  26      641.02      487.62    238.41 o 
 -11  11  26      160.92        0.00    562.96 o 
  -9  11  26      277.27        0.00    335.34 o 
  -7  11  26      152.07       43.10    289.09 o 
  -5  11  26      245.70        0.00    288.70 o 
  -3  11  26      604.37      829.29    287.97 o 
  -1  11  26     1014.35     1220.92    330.76 o 
   1  11  26     1067.87      656.55    277.55 o 
   3  11  26      525.04      723.26    330.33 o 
   5  11  26      228.00      213.72    273.87 o 
   7  11  26      102.56        0.00    289.43 o 
   9  11  26      212.37        6.23    328.85 o 
  11  11  26      197.56      156.18    424.89 o 
 -10  12  26     1684.73     1102.14    441.11 o 
  -8  12  26      232.19        0.00    340.96 o 
  -6  12  26      722.58      778.66    310.63 o 
  -4  12  26      139.02      104.65    275.17 o 
  -2  12  26     1635.73     1702.54    304.86 o 
   0  12  26      302.33      211.84    275.90 o 
   2  12  26     1648.40     1712.04    329.49 o 
   4  12  26      139.18        0.00    306.29 o 
   6  12  26      746.49     1139.37    304.15 o 
   8  12  26      223.96        0.00    278.66 o 
  10  12  26     1569.11     1942.82    335.47 o 
  -9  13  26      857.88      486.56    421.81 o 
  -7  13  26      659.94      447.10    409.90 o 
  -5  13  26     1849.00     1745.20    341.48 o 
  -3  13  26      503.37      150.90    319.51 o 
  -1  13  26      621.06      901.24    320.88 o 
   1  13  26      633.34      773.52    317.58 o 
   3  13  26      431.84      887.79    326.78 o 
   5  13  26     1882.05     2015.21    352.58 o 
   7  13  26      565.87      494.68    301.78 o 
   9  13  26      849.14     1002.94    309.95 o 
  -8  14  26      603.91      174.48    401.11 o 
  -6  14  26      382.03      534.96    511.68 o 
  -4  14  26     2134.56     2772.23    368.25 o 
  -2  14  26      541.64      231.42    317.63 o 
   0  14  26     1234.96     1754.69    352.69 o 
   2  14  26      541.60      135.87    321.56 o 
   4  14  26     2150.04     1978.87    362.70 o 
   6  14  26      380.92        0.00    288.27 o 
   8  14  26      667.95     1072.12    321.19 o 
  -5  15  26      669.39      349.49    357.86 o 
  -3  15  26      266.42      592.60    327.82 o 
  -1  15  26      116.54        0.00    304.22 o 
   1  15  26      103.27        0.00    309.92 o 
   3  15  26      298.13      368.35    329.14 o 
   5  15  26      644.04      691.63    434.82 o 
  -4  16  26       34.32       77.12    334.14 o 
  -2  16  26      305.45      465.13    592.81 o 
   0  16  26      109.84        0.00    319.95 o 
   2  16  26      339.10        0.00    325.39 o 
   4  16  26       38.48      113.34    330.77 o 
   0   1  27     1836.23     1684.55    276.16 o 
  -1   2  27     4433.96     4546.52    319.64 o 
   1   2  27     4162.50     3833.24    308.44 o 
  -2   3  27      405.84        0.00    243.57 o 
   0   3  27     1150.69      892.50    261.16 o 
   2   3  27      486.17      225.60    243.07 o 
  -3   4  27      416.08      175.65    243.90 o 
  -1   4  27      513.40      594.31    248.50 o 
   1   4  27      332.15      628.05    250.69 o 
   3   4  27      374.65      454.48    243.90 o 
  -4   5  27      281.42      273.83    248.06 o 
  -2   5  27      555.42      435.18    245.53 o 
   0   5  27        3.66        0.00    239.73 o 
   2   5  27      551.14      852.97    261.30 o 
   4   5  27      337.26       89.92    240.96 o 
  -5   6  27       96.62      102.53    264.24 o 
  -3   6  27     1053.55     1435.13    289.39 o 
  -1   6  27     1841.58     2138.01    280.94 o 
   1   6  27     1931.41     2309.76    281.16 o 
   3   6  27     1122.51     1706.85    269.24 o 
   5   6  27      138.77        0.00    227.22 o 
  -6   7  27      315.76      347.44    290.69 o 
  -4   7  27     2222.44     2684.53    312.48 o 
  -2   7  27     1736.38     1974.95    301.71 o 
   0   7  27       91.12        0.00    237.87 o 
   2   7  27     1750.76     1936.04    264.54 o 
   4   7  27     1997.23     2572.62    273.63 o 
   6   7  27      386.89      232.47    217.75 o 
  -7   8  27     1527.55     1803.70    472.19 o 
  -5   8  27        7.06       31.55    267.27 o 
  -3   8  27      214.55      261.73    298.38 o 
  -1   8  27      180.42      251.31    246.84 o 
   1   8  27      200.99      108.26    243.03 o 
   3   8  27      183.79      282.52    235.63 o 
   5   8  27        4.82      119.37    262.72 o 
   7   8  27     1727.12     1975.65    250.88 o 
  -8   9  27      963.61      524.42    400.12 o 
  -6   9  27      547.57       78.55    497.52 o 
  -4   9  27      509.49      503.73    285.33 o 
  -2   9  27     2639.67     2653.13    323.88 o 
   0   9  27       11.29        0.00    259.04 o 
   2   9  27     2631.86     2987.60    300.51 o 
   4   9  27      595.83      738.31    265.51 o 
   6   9  27      430.59      501.02    226.59 o 
   8   9  27      854.50      494.93    229.28 o 
  -9  10  27      209.40        0.00    391.44 o 
  -7  10  27      105.68        0.00    325.47 o 
  -5  10  27      132.62        0.00    297.34 o 
  -3  10  27      889.84      712.18    289.25 o 
  -1  10  27      566.93      784.39    288.06 o 
   1  10  27      453.93      968.68    288.84 o 
   3  10  27      865.20     1454.52    302.50 o 
   5  10  27       89.48        0.00    276.27 o 
   7  10  27      108.64       31.78    254.70 o 
   9  10  27      279.76        0.00    327.54 o 
  -8  11  27       29.05        0.00    379.53 o 
  -6  11  27      351.08      404.04    314.36 o 
  -4  11  27      471.69      623.65    295.66 o 
  -2  11  27      876.61     1096.75    300.63 o 
   0  11  27      372.22      114.52    276.08 o 
   2  11  27      851.82      880.64    299.42 o 
   4  11  27      488.63      314.59    324.41 o 
   6  11  27      384.33       34.68    292.22 o 
   8  11  27       24.04        0.00    255.85 o 
  -7  12  27      472.40      203.86    358.28 o 
  -5  12  27      705.65      988.26    310.47 o 
  -3  12  27      411.89      350.38    421.75 o 
  -1  12  27     1435.18     1498.28    347.62 o 
   1  12  27     1497.75     1391.10    347.26 o 
   3  12  27      482.23        5.78    311.44 o 
   5  12  27      608.26      554.07    329.08 o 
   7  12  27      502.10     1001.84    307.53 o 
  -6  13  27      841.79      875.32    331.84 o 
  -4  13  27       87.00        0.00    320.59 o 
  -2  13  27      478.88      353.81    324.30 o 
   0  13  27      789.79      462.25    338.11 o 
   2  13  27      588.37      526.77    350.30 o 
   4  13  27       53.01        0.00    309.99 o 
   6  13  27      835.63      926.78    319.56 o 
  -3  14  27       58.99      146.47    327.55 o 
  -1  14  27      952.72     1167.68    348.89 o 
   1  14  27      840.89      981.45    343.83 o 
   3  14  27       59.75      100.42    327.31 o 
   0   0  28      864.38      683.27    541.66 o 
  -2   2  28      523.94      447.57    364.03 o 
   0   2  28     2266.27     2222.02    290.20 o 
   2   2  28      345.29      320.53    358.83 o 
  -1   3  28      484.22      555.48    263.60 o 
   1   3  28      263.19      560.17    259.91 o 
  -4   4  28     1768.95     1753.64    425.87 o 
  -2   4  28      142.44      464.08    253.01 o 
   0   4  28        9.32       83.25    248.66 o 
   2   4  28      141.16        0.00    255.24 o 
   4   4  28     2440.07     3013.17    421.98 o 
  -3   5  28      411.07      634.58    263.52 o 
  -1   5  28     1035.87     1481.82    277.29 o 
   1   5  28      753.00      828.86    266.86 o 
   3   5  28      387.57      394.25    253.65 o 
  -6   6  28      250.96        0.00    362.29 o 
  -4   6  28      135.01       72.55    253.78 o 
  -2   6  28      458.92      716.17    279.89 o 
   0   6  28       25.42       78.29    252.19 o 
   2   6  28      277.88      512.07    264.19 o 
   4   6  28      133.22      166.27    252.85 o 
   6   6  28      383.93      658.44    376.44 o 
  -5   7  28      354.72      139.22    306.58 o 
  -3   7  28      724.59      916.00    343.39 o 
  -1   7  28        9.89      192.74    257.95 o 
   1   7  28        6.41      265.69    252.33 o 
   3   7  28      619.93      619.02    247.85 o 
   5   7  28      431.09      478.64    248.36 o 
  -8   8  28      395.13      167.57    571.69 o 
  -6   8  28      534.38        0.00    339.60 o 
  -4   8  28      188.96      111.89    309.27 o 
  -2   8  28      319.25      557.21    283.90 o 
   0   8  28      551.65      173.20    262.44 o 
   2   8  28      334.14      290.83    246.39 o 
   4   8  28      164.38        0.00    241.14 o 
   6   8  28      539.97      424.71    247.09 o 
   8   8  28      401.20      563.74    333.56 o 
  -7   9  28      406.80      360.56    347.86 o 
  -5   9  28      807.71     1287.91    353.92 o 
  -3   9  28     1070.77     1235.00    305.94 o 
  -1   9  28      179.33        0.00    282.62 o 
   1   9  28      175.75      147.70    278.18 o 
   3   9  28     1052.61     1197.75    279.00 o 
   5   9  28      869.49      817.10    272.79 o 
   7   9  28      419.10      215.14    236.03 o 
  -8  10  28       94.13        0.00    404.38 o 
  -6  10  28      151.90       27.37    346.24 o 
  -4  10  28       62.53        0.00    279.69 o 
  -2  10  28      535.02       38.09    284.63 o 
   0  10  28      248.32      226.84    286.55 o 
   2  10  28      661.03      742.24    300.77 o 
   4  10  28       61.56        0.00    285.84 o 
   6  10  28      154.14      120.93    285.80 o 
   8  10  28       89.86       30.74    264.46 o 
  -5  11  28      194.65        0.00    296.56 o 
  -3  11  28      178.87      210.73    289.40 o 
  -1  11  28     1079.53     1384.89    310.87 o 
   1  11  28     1322.11     1329.44    311.16 o 
   3  11  28      171.12      459.30    328.83 o 
   5  11  28      174.03        0.00    318.43 o 
  -4  12  28     2247.67     2472.47    348.66 o 
  -2  12  28      314.50      685.00    378.92 o 
   0  12  28       53.20       79.68    346.23 o 
   2  12  28      316.06      137.17    367.05 o 
   4  12  28     2092.73     2444.75    379.33 o 
   0   1  29      860.17     1166.43    286.26 o 
  -1   2  29     1960.86     2480.66    307.00 o 
   1   2  29     1915.50     2286.15    305.49 o 
  -2   3  29      936.66      991.96    305.67 o 
   0   3  29     2308.52     2698.06    314.20 o 
   2   3  29      757.87      886.22    279.84 o 
  -3   4  29      233.00       66.26    264.58 o 
  -1   4  29     1126.87     1696.31    293.96 o 
   1   4  29     1004.79     1129.31    289.42 o 
   3   4  29      178.03      171.98    262.18 o 
  -4   5  29        4.89        0.00    261.81 o 
  -2   5  29      189.16      173.45    266.82 o 
   0   5  29       32.36      203.39    263.85 o 
   2   5  29      292.62      479.91    276.30 o 
   4   5  29       12.52      127.83    263.29 o 
  -5   6  29     1680.76     1844.56    302.55 o 
  -3   6  29       46.17        0.00    260.65 o 
  -1   6  29      212.07       43.02    267.28 o 
   1   6  29      267.91      131.91    266.44 o 
   3   6  29       79.00      492.27    268.58 o 
   5   6  29     1693.21     1552.86    293.69 o 
  -6   7  29       89.56        0.00    272.64 o 
  -4   7  29      609.72      706.51    282.34 o 
  -2   7  29       67.02       70.00    272.81 o 
   0   7  29     1447.01     2326.78    306.56 o 
   2   7  29       83.39      443.46    274.60 o 
   4   7  29      552.12      744.62    280.26 o 
   6   7  29       96.19      432.22    269.83 o 
  -5   8  29        8.60        0.00    322.75 o 
  -3   8  29       59.05        0.00    297.36 o 
  -1   8  29      877.33     1024.29    336.03 o 
   1   8  29      858.43      914.19    286.81 o 
   3   8  29       84.13        0.00    254.37 o 
   5   8  29       13.04        0.00    253.41 o 
  -4   9  29      372.58        0.00    384.29 o 
  -2   9  29       41.11      490.69    327.51 o 
   0   9  29      583.49      611.22    299.06 o 
   2   9  29       29.24        0.00    273.24 o 
   4   9  29      439.44      472.24    276.37 o 
  -1  10  29      237.82       50.58    302.01 o 
   1  10  29      202.58       22.46    300.32 o 
  -1   1  30     4953.72     5251.03    537.61 o 
   1   1  30     5266.88     6265.39    658.47 o 
   0   2  30     2731.90     3365.31    336.63 o 
  -3   3  30     1721.96     2151.52    446.36 o 
  -1   3  30      255.73     1110.87    297.80 o 
   1   3  30      306.13     1096.89    335.41 o 
   3   3  30     1687.76     1903.85    430.68 o 
  -2   4  30       43.05      309.05    276.46 o 
   0   4  30        6.00      164.88    280.31 o 
   2   4  30       31.87      345.93    286.35 o 
  -3   5  30      159.58      258.26    280.42 o 
  -1   5  30      657.60     1091.54    295.88 o 
   1   5  30      754.48      859.40    296.97 o 
   3   5  30      104.51       26.01    278.68 o 
  -2   6  30      104.64      426.85    288.66 o 
   0   6  30     1784.16     2160.58    316.50 o 
   2   6  30      104.43        0.00    282.75 o 
                                                 
